# Supplementary material for: Depleting Cationic Lipids Involved in Antimicrobial Resistance Drives Adaptive Lipid Remodeling in Enterococcus faecalis
Source: mBio. 2023 Jan 11;14(1):e03073-22. doi: 10.1128/mbio.03073-22 (PMC9973042; doi:10.1128/mbio.03073-22)
Supplement: TABLE S2 [file mbio.03073-22-s0010.xlsx]

## Sheet: S1A - DGDAG species detected
Excel Table S1A - DGDAG Species detected in E. faecalis
				MS1			MS2
Lipid Species	Molecular Ion	RT [min]	Sum Composition	Observed m/z	Theoretical m/z	Δppm	Observed m/z	Neutral loss	Theoretical m/z	Δppm	Identity
Wild-type
DGDAG	[M+NH4+]	1.00 – 1.30	28:1	852.568	852.568	0.354989	not fragmented
DGDAG	[M+NH4+]	1.00 – 1.30	28:0	854.584	854.584	0.295568	495.439	359.145	359.142	7.23947	Loss of 2 glucose
DGDAG	[M+NH4+]	1.00 – 1.30	30:1	880.595	880.599	-4.99373	521.457	359.138	359.142	-11.973	Loss of 2 glucose
DGDAG	[M+NH4+]	1.00 – 1.30	30:0	882.615	882.615	0.625935	523.471	359.144	359.142	5.84727	Loss of 2 glucose
DGDAG	[M+NH4+]	1.00 – 1.30	32:2	906.616	906.615	1.05057	547.47	359.146	359.142	11.1376	Loss of 2 glucose
DGDAG	[M+NH4+]	1.00 – 1.30	32:1	908.632	908.63	1.76353	549.487	359.145	359.142	7.23947	Loss of 2 glucose
DGDAG	[M+NH4+]	1.00 – 1.30	32:0	910.647	910.646	0.716339	551.504	359.143	359.142	2.78441	Loss of 2 glucose
DGDAG	[M+NH4+]	1.00 – 1.30	34:2	934.648	934.646	1.76787	575.505	359.143	359.142	1.67065	Loss of 2 glucose
DGDAG	[M+NH4+]	1.00 – 1.30	34:1	936.663	936.662	1.71061	577.521	359.143	359.142	1.39221	Loss of 2 glucose
DGDAG	[M+NH4+]	1.00 – 1.30	34:0	938.674	938.677	-3.67304	not fragmented
DGDAG	[M+NH4+]	1.00 – 1.30	35:2	948.663	948.662	0.845683	not fragmented
DGDAG	[M+NH4+]	1.00 – 1.30	35:1	not detected			not detected
DGDAG	[M+NH4+]	1.00 – 1.30	36:2	962.679	962.677	1.19687	603.535	359.143	359.142	3.61974	Loss of 2 glucose
DGDAG	[M+NH4+]	1.00 – 1.30	36:1	964.692	964.693	-1.2417	not fragmented
DGDAG	[M+NH4+]	1.00 – 1.30	37:2	not detected			not detected
∆mprF1
DGDAG	[M+NH4+]	1.00 – 1.30	28:1	852.571	852.568	3.52189	not fragmented
DGDAG	[M+NH4+]	1.00 – 1.30	28:0	854.586	854.584	3.10395	495.44	359.147	359.142	12.2514	Loss of 2 glucose
DGDAG	[M+NH4+]	1.00 – 1.30	30:1	880.603	880.599	4.09099	521.457	359.146	359.142	11.1376	Loss of 2 glucose
DGDAG	[M+NH4+]	1.00 – 1.30	30:0	882.618	882.615	4.02493	523.472	359.146	359.142	10.8592	Loss of 2 glucose
DGDAG	[M+NH4+]	1.00 – 1.30	32:2	906.618	906.615	3.80808	547.472	359.146	359.142	10.0239	Loss of 2 glucose
DGDAG	[M+NH4+]	1.00 – 1.30	32:1	908.635	908.63	4.73503	549.489	359.146	359.142	9.18856	Loss of 2 glucose
DGDAG	[M+NH4+]	1.00 – 1.30	32:0	910.649	910.646	3.57145	not fragmented
DGDAG	[M+NH4+]	1.00 – 1.30	34:2	not detected			not detected
DGDAG	[M+NH4+]	1.00 – 1.30	34:1	936.666	936.662	4.69999	577.519	359.147	359.142	12.8083	Loss of 2 glucose
DGDAG	[M+NH4+]	1.00 – 1.30	34:0	938.677	938.677	-0.903186	not fragmented
DGDAG	[M+NH4+]	1.00 – 1.30	35:2	not detected			not detected
DGDAG	[M+NH4+]	1.00 – 1.30	35:1	950.678	950.677	0.370473	591.538	359.14	359.142	-5.29038	Loss of 2 glucose
DGDAG	[M+NH4+]	1.00 – 1.30	36:2	962.681	962.677	4.10542	not fragmented
DGDAG	[M+NH4+]	1.00 – 1.30	36:1	964.695	964.693	2.07538	not fragmented
DGDAG	[M+NH4+]	1.00 – 1.30	37:2	976.692	976.693	-0.919327	not fragmented
∆mprF2
DGDAG	[M+NH4+]	1.00 – 1.30	28:1	852.568	852.568	0.0031669	493.422	359.146	359.142	11.1376	Loss of 2 glucose
DGDAG	[M+NH4+]	1.00 – 1.30	28:0	854.584	854.584	0.412599	495.441	359.143	359.142	2.50597	Loss of 2 glucose
DGDAG	[M+NH4+]	1.00 – 1.30	30:1	880.6	880.599	1.25199	521.456	359.144	359.142	5.01194	Loss of 2 glucose
DGDAG	[M+NH4+]	1.00 – 1.30	30:0	882.616	882.615	1.30578	523.47	359.146	359.142	9.74544	Loss of 2 glucose
DGDAG	[M+NH4+]	1.00 – 1.30	32:2	906.616	906.615	1.49181	547.476	359.14	359.142	-5.29038	Loss of 2 glucose
DGDAG	[M+NH4+]	1.00 – 1.30	32:1	908.632	908.63	1.87359	549.487	359.145	359.142	6.96103	Loss of 2 glucose
DGDAG	[M+NH4+]	1.00 – 1.30	32:0	910.647	910.646	0.716305	551.503	359.144	359.142	5.29038	Loss of 2 glucose
DGDAG	[M+NH4+]	1.00 – 1.30	34:2	934.648	934.646	2.1958	575.504	359.145	359.142	6.68259	Loss of 2 glucose
DGDAG	[M+NH4+]	1.00 – 1.30	34:1	936.663	936.662	1.71065	577.52	359.144	359.142	3.61974	Loss of 2 glucose
DGDAG	[M+NH4+]	1.00 – 1.30	34:0	938.674	938.677	-3.35344	not fragmented
DGDAG	[M+NH4+]	1.00 – 1.30	35:2	948.662	948.662	0.318659	589.519	359.143	359.142	1.11376	Loss of 2 glucose
DGDAG	[M+NH4+]	1.00 – 1.30	35:1	950.678	950.677	0.265285	591.534	359.143	359.142	3.34129	Loss of 2 glucose
DGDAG	[M+NH4+]	1.00 – 1.30	36:2	962.679	962.677	1.30075	603.536	359.143	359.142	1.11376	Loss of 2 glucose
DGDAG	[M+NH4+]	1.00 – 1.30	36:1	964.692	964.693	-0.930762	not fragmented
DGDAG	[M+NH4+]	1.00 – 1.30	37:2	976.692	976.693	-1.22649	617.548	359.143	359.142	3.34129	Loss of 2 glucose
∆mprF1 ∆mprF2
DGDAG	[M+NH4+]	1.00 – 1.30	28:1	852.568	852.568	0.589574	493.427	359.141	359.142	-2.22753	Loss of 2 glucose
DGDAG	[M+NH4+]	1.00 – 1.30	28:0	854.584	854.584	0.178552	not fragmented
DGDAG	[M+NH4+]	1.00 – 1.30	30:1	880.601	880.599	1.70625	521.454	359.146	359.142	11.973	Loss of 2 glucose
DGDAG	[M+NH4+]	1.00 – 1.30	30:0	882.616	882.615	1.53233	523.471	359.145	359.142	8.35324	Loss of 2 glucose
DGDAG	[M+NH4+]	1.00 – 1.30	32:2	906.616	906.615	1.49177	547.469	359.147	359.142	13.3652	Loss of 2 glucose
DGDAG	[M+NH4+]	1.00 – 1.30	32:1	908.632	908.63	1.98364	549.488	359.145	359.142	6.96103	Loss of 2 glucose
DGDAG	[M+NH4+]	1.00 – 1.30	32:0	910.647	910.646	0.716339	551.503	359.144	359.142	5.01194	Loss of 2 glucose
DGDAG	[M+NH4+]	1.00 – 1.30	34:2	934.649	934.646	3.47975	575.504	359.146	359.142	9.74544	Loss of 2 glucose
DGDAG	[M+NH4+]	1.00 – 1.30	34:1	936.664	936.662	1.92414	577.52	359.143	359.142	2.50597	Loss of 2 glucose
DGDAG	[M+NH4+]	1.00 – 1.30	34:0	938.673	938.677	-4.2057	not fragmented
DGDAG	[M+NH4+]	1.00 – 1.30	35:2	948.663	948.662	0.951095	589.518	359.145	359.142	7.79635	Loss of 2 glucose
DGDAG	[M+NH4+]	1.00 – 1.30	35:1	950.677	950.677	-0.365841	591.535	359.142	359.142	-1.67065	Loss of 2 glucose
DGDAG	[M+NH4+]	1.00 – 1.30	36:2	962.679	962.677	1.61238	603.535	359.144	359.142	3.61974	Loss of 2 glucose
DGDAG	[M+NH4+]	1.00 – 1.30	36:1	964.689	964.693	-4.14418	not fragmented
DGDAG	[M+NH4+]	1.00 – 1.30	37:2	976.692	976.693	-1.12406	617.549	359.143	359.142	2.22753	Loss of 2 glucose

## Sheet: S1B - DGDAG MRM transitions
Excel Table S1B - MRM transition list for DGDAG
Lipid Species	Ion Mode	Precursor Ion	Product Ion
MGDAG 34:1	Positive	774.609	313.309
DGDAG 28:1	Positive	852.568	493.468
DGDAG 28:0	Positive	854.584	495.484
DGDAG 30:1	Positive	880.599	521.499
DGDAG 30:0	Positive	882.615	523.515
DGDAG 32:2	Positive	906.615	547.515
DGDAG 32:1	Positive	908.63	549.53
DGDAG 32:0	Positive	910.646	551.546
DGDAG 34:2	Positive	934.646	575.546
DGDAG 34:1	Positive	936.662	577.562
DGDAG 34:0	Positive	938.677	579.577
DGDAG 35:2	Positive	948.662	589.562
DGDAG 35:1	Positive	950.677	591.577
DGDAG 36:2	Positive	962.677	603.577
DGDAG 36:1	Positive	964.693	605.593
DGDAG 37:2	Positive	976.693	617.593

## Sheet: S1C - UntargetedMS of TLC spots
Excel Table S1C - Untargeted MS analysis of TLC spots
				MS1			MS2
Lipid Class	Molecular Ion	RT [min]	Sum Composition	Observed m/z	Theoretical m/z	Δppm	Observed m/z	Neutral loss	Theoretical m/z	Δppm	Identity
Spot 1 - WT
DGDAG	[M+NH4+]	1 - 1.5	32:1	908.631	908.63	0.773026	549.488	359.143	359.142	3.34129	2 Glucose
DGDAG	[M+NH4+]	1 - 1.5	32:0	910.647	910.646	0.496715	551.502	359.144	359.142	6.40415	2 Glucose
DGDAG	[M+NH4+]	1 - 1.5	34:2	934.647	934.646	1.23291	575.503	359.145	359.142	6.68259	2 Glucose
DGDAG	[M+NH4+]	1 - 1.5	34:1	936.663	936.662	0.749755	577.519	359.143	359.142	3.06285	2 Glucose
DGDAG	[M+NH4+]	1 - 1.5	34:0	938.674	938.677	-3.35344	579.531	359.143	359.142	2.50597	2 Glucose
DGDAG	[M+NH4+]	1 - 1.5	35:2	948.661	948.662	-1.05173	not fragmented
DGDAG	[M+NH4+]	1 - 1.5	35:1	950.677	950.677	-0.99697	not fragmented
DGDAG	[M+NH4+]	1 - 1.5	35:0	952.683	952.693	-10.9142	591.536	359.14	359.142	-5.56882	2 Glucose
DGDAG	[M+NH4+]	1 - 1.5	36:2	962.677	962.677	-0.880666	not fragmented
DGDAG	[M+NH4+]	1 - 1.5	36:1	964.692	964.693	-1.13804	603.535	359.142	359.142	-1.11376	2 Glucose
DGDAG	[M+NH4+]	1 - 1.5	36:0	966.7	966.709	-9.15263	605.549	359.143	359.142	2.22753	2 Glucose
Spot 1 - ∆mprF1∆mprF2
DGDAG	[M+NH4+]	1 - 1.5	DGDG 30:0	882.615	882.615	0.512635	523.472	359.143	359.142	3.06285	2 Glucose
DGDAG	[M+NH4+]	1 - 1.5	DGDG 32:2	906.616	906.615	1.16087	not fragmented
DGDAG	[M+NH4+]	1 - 1.5	DGDG 32:1	908.631	908.63	0.773026	549.488	359.144	359.142	3.61974	2 Glucose
DGDAG	[M+NH4+]	1 - 1.5	DGDG 32:0	910.645	910.646	-0.711219	551.502	359.144	359.142	3.89818	2 Glucose
DGDAG	[M+NH4+]	1 - 1.5	DGDG 33:2	920.632	920.63	1.41468	not fragmented
DGDAG	[M+NH4+]	1 - 1.5	DGDG 33:1	922.647	922.646	0.490254	not fragmented
DGDAG	[M+NH4+]	1 - 1.5	DGDG 34:2	934.647	934.646	0.804937	575.503	359.144	359.142	5.56882	2 Glucose
DGDAG	[M+NH4+]	1 - 1.5	DGDG 34:1	936.662	936.662	0.322707	577.519	359.143	359.142	2.78441	2 Glucose
DGDAG	[M+NH4+]	1 - 1.5	DGDG 34:0	938.673	938.677	-5.05796	579.531	359.142	359.142	-0.278441	2 Glucose
DGDAG	[M+NH4+]	1 - 1.5	DGDG 35:2	948.661	948.662	-0.840903	589.519	359.142	359.142	-1.11376	2 Glucose
DGDAG	[M+NH4+]	1 - 1.5	DGDG 35:1	950.676	950.677	-1.31253	591.536	359.14	359.142	-4.7335	2 Glucose
DGDAG	[M+NH4+]	1 - 1.5	DGDG 36:2	962.677	962.677	-0.984543	603.534	359.142	359.142	-0.278441	2 Glucose
DGDAG	[M+NH4+]	1 - 1.5	DGDG 36:1	964.692	964.693	-1.34536	605.548	359.144	359.142	3.89818	2 Glucose
DGDAG	[M+NH4+]	1 - 1.5	DGDG 36:0	966.7	966.709	-8.8423	not fragmented
DGDAG	[M+NH4+]	1 - 1.5	DGDG 37:2	976.692	976.693	-0.816901	not fragmented
DGDAG	[M+NH4+]	1 - 1.5	DGDG 37:1	978.707	978.709	-1.27507	not fragmented
DGDAG	[M+NH4+]	1 - 1.5	DGDG 38:2	990.709	990.709	0.0525631	not fragmented
DGDAG	[M+NH4+]	1 - 1.5	DGDG 38:1	992.724	992.724	-0.703105	not fragmented
Spot 2 - WT
No spot available
Spot 2 - ∆mprF1∆mprF2
unknown	[M-H+]	0-2.0	unknown	861.46			227.202		227.202	0.20385	FA 14:0
							379.125
							397.135
unknown	[M-H+]	0-2.0	unknown	871.52			227.201		227.202	-1.11656	FA 14:0
							255.233		255.233	0.964557	FA 16:0
							379.125
							397.135
unknown	[M-H+]	0-2.0	unknown	872.522			199.17		199.17	-1.77515	FA 12:0
							255.233		255.233	0.572758	FA 16:0
							379.125
							397.136
							415.149
unknown	[M-H+]	0-2.0	unknown	889.49			227.202		227.202	1.08413	FA 14:0
							255.234		255.233	3.70715	FA 16:0
							379.125
							397.135
							415.147
unknown	[M-H+]	0-2.0	unknown	890.497			227.202		227.202	2.40454	FA 14:0
							255.233		255.233	0.572758	FA 16:0
							379.124
							397.135
							415.147
unknown	[M-H+]	0-2.0	unknown	899.55			227.202		227.202	1.08413	FA 14:0
							255.233		255.233	-0.602638	FA 16:0
							379.125
							397.136
							415.146
unknown	[M-H+]	0-2.0	unknown	900.55			227.202		227.202	0.643988	FA 14:0
							255.233		255.233	-0.602638	FA 16:0
							379.125
							397.135
							415.145
unknown	[M-H+]	0-2.0	unknown	901.55			227.202		227.202	-0.236288	FA 14:0
							255.233		255.233	0.572758	FA 16:0
							379.123
							397.134
							415.147
unknown	[M-H+]	0-2.0	unknown	902.552			227.202		227.202	-0.236288	FA 14:0
							255.233		255.233	-0.602638	FA 16:0
							379.126
							397.135
unknown	[M-H+]	0-2.0	unknown	917.52			255.233		255.233	0.964557	FA 16:0
							379.123
							397.135
unknown	[M-H+]	0-2.0	unknown	918.53			255.233		255.233	1.74816	FA 16:0
							379.124
							397.134
							415.145
unknown	[M-H+]	0-2.0	unknown	919.524			255.232		255.233	-3.73703	FA 16:0
							379.125
							397.135
unknown	[M-H+]	0-2.0	unknown	927.58			227.203		227.202	5.04536	FA 14:0
							255.233		255.233	0.180959	FA 16:0
							379.124
							397.135
							415.145
unknown	[M-H+]	0-2.0	unknown	928.59			227.201		227.202	-1.11656	FA 14:0
							255.233		255.233	-0.602638	FA 16:0
							379.125
							397.135
							415.147
unknown	[M-H+]	0-2.0	unknown	929.581			227.203		227.202	6.36578	FA 14:0
							255.233		255.233	0.964557	FA 16:0
							379.124
							397.135
unknown	[M-H+]	0-2.0	unknown	933.52			255.232		255.233	-3.73703	FA 16:0
							379.122
							397.134
unknown	[M-H+]	0-2.0	unknown	938.55			255.233		255.233	-0.994437	FA 16:0
							379.125
							397.134
							416.143
unknown	[M-H+]	0-2.0	unknown	967.62			255.233		255.233	-0.994437	FA 16:0
							295.265		295.264	1.51071	FA 19:1
							379.126
							397.134
Spot 3 - WT
PG	[M-H+]	2-2.4	PG 32:1	719.485	719.487	-2.58339	152.995		152.995	0.653615	GP
							227.201		227.202	-1.99684	FA 14:0
							253.217		253.217	-1.98939	FA 16:1
							255.232		255.233	-2.16983	FA 16:0
							281.248		281.249	-2.50269	FA 18:1
PG	[M-H+]	2-2.4	PG 32:0	721.501	721.503	-2.64556	152.995		152.995	-1.30723	GP
							227.201		227.202	-1.99684	FA 14:0
							255.232		255.233	-1.77804	FA 16:0
							283.263		283.264	-3.01465	FA 18:0
PG	[M-H+]	2-2.4	PG 33:1	733.501	733.503	-2.46595	152.995		152.995	1.30723	GP
							227.201		227.202	-1.5567	FA 14:0
							255.232		255.233	-1.77804	FA 16:0
							295.263		295.264	-3.23081	FA 19:1
PG	[M-H+]	2-2.4	PG 34:1	747.517	747.518	-1.95158	152.995		152.995	1.30723	GP
							255.232		255.233	-1.77804	FA 16:0
							281.248		281.249	-2.85824	FA 18:1
PG	[M-H+]	2-2.4	PG 34:0	749.532	749.534	-2.54679	152.995		152.995	0.653615	GP
							255.232		255.233	-1.77804	FA 16:0
							283.263		283.264	-3.01465	FA 18:0
PG	[M-H+]	2-2.4	PG 35:2	759.516	759.518	-2.71072	152.995		152.995	1.30723	GP
							253.217		253.217	-1.98939	FA 16:1
							295.263		295.264	-2.89213	FA 19:1
PG	[M-H+]	2-2.4	PG 35:1	761.531	761.534	-3.16323	152.995		152.995	0.653615	GP
							255.232		255.233	-1.77804	FA 16:0
							295.263		295.264	-2.89213	FA 19:1
PG	[M-H+]	2-2.4	PG 36:2	773.531	773.534	-4.0191	152.996		152.995	1.96084	GP
							281.248		281.249	-1.79157	FA 18:1
PG	[M-H+]	2-2.4	PG 36:1	775.547	775.549	-3.81532	152.995		152.995	1.30723	GP
							255.232		255.233	-2.16983	FA 16:0
							269.212
							281.248		281.249	-2.50269	FA 18:1
							295.263		295.264	-2.89213	FA 19:1
							309.279		309.28	-3.24627	FA 20:1
PG	[M-H+]	2-2.4	PG 37:2	787.547	787.549	-3.75719	152.995		152.995	1.30723	GP
							281.248		281.249	-2.50269	FA 18:1
							295.264		295.264	-2.21477	FA 19:1
PG	[M-H+]	2-2.4	Iodinylated PG	863.392			126.905		126.904	2.36398	Iodine adduct
							152.996		152.995	1.96084	GP
							227.201		227.202	-1.11656	FA 14:0
				891.423			255.232		255.233	-1.77804	FA 16:0
							269.212
							297.243
PG	[M-H+]	2-2.4	Iodinylated PG	903.422			126.905		126.904	1.57599	Iodine adduct
							152.995		152.995	1.30723	GP
							269.212
							295.263		295.264	-2.89213	FA 19:1
PG	[M-H+]	2-2.4	Iodinylated PG	919.453			126.905		126.904	1.57599	Iodine adduct
							152.995		152.995	1.30723	GP
							269.212
							295.263		295.264	-2.89213	FA 19:1
PG	[M-H+]	2-2.4	Iodinylated PG	931.453			126.905		126.904	1.57599	Iodine adduct
							152.995		152.995	1.30723	GP
							297.243
PG	[M-H+]	2-2.4	Iodinylated PG	1017.32			126.905		126.904	1.57599	Iodine adduct
							152.995		152.995	1.30723	GP
							255.232		255.233	-2.16983	FA 16:0
							761.495
PG	[M-H+]	2-2.4	Iodinylated PG	1033.31			126.905		126.904	1.57599	Iodine adduct
							152.995		152.995	0.653615	GP
							269.212
							297.243
							777.49
Spot 3 - ∆mprF1∆mprF2
PG	[M-H+]	2-2.4	PG 32:1	719.485	719.487	-2.58339	152.995		152.995	1.30723	GP
						#DIV/0!	227.201		227.202	-1.5567	FA 14:0
						#DIV/0!	253.217		253.217	-1.98939	FA 16:1
						#DIV/0!	255.232		255.233	-1.77804	FA 16:0
						#DIV/0!	281.248		281.249	-2.85824	FA 18:1
PG	[M-H+]	2-2.4	PG 32:0	721.501	721.503	-2.64556	152.995		152.995	0.653615	GP
						#DIV/0!	227.201		227.202	-1.99684	FA 14:0
						#DIV/0!	255.232		255.233	-1.77804	FA 16:0
						#DIV/0!	283.263		283.264	-3.01465	FA 18:0
PG	[M-H+]	2-2.4	PG 33:1	733.501	733.503	-2.60228	152.995		152.995	0.653615	GP
						#DIV/0!	227.201		227.202	-1.99684	FA 14:0
						#DIV/0!	255.232		255.233	-1.77804	FA 16:0
						#DIV/0!	295.263		295.264	-3.56949	FA 19:1
PG	[M-H+]	2-2.4	PG 34:1	747.516	747.518	-2.35291	152.995		152.995	1.30723	GP
						#DIV/0!	255.233		255.233	-1.38624	FA 16:0
						#DIV/0!	281.248		281.249	-2.85824	FA 18:1
PG	[M-H+]	2-2.4	PG 34:0	749.532	749.534	-2.81362	152.995		152.995	1.30723	GP
						#DIV/0!	255.232		255.233	-1.77804	FA 16:0
						#DIV/0!	283.263		283.264	-3.36767	FA 18:0
PG	[M-H+]	2-2.4	PG 35:2	759.516	759.518	-2.84238	152.995		152.995	0.653615	GP
						#DIV/0!	253.217		253.217	-2.38431	FA 16:1
						#DIV/0!	295.263		295.264	-3.23081	FA 19:1
PG	[M-H+]	2-2.4	PG 35:1	761.531	761.534	-3.29454	152.995		152.995	0.653615	GP
						#DIV/0!	255.232		255.233	-1.77804	FA 16:0
						#DIV/0!	295.263		295.264	-2.89213	FA 19:1
PG	[M-H+]	2-2.4	Iodinylated PG	763.537		#DIV/0!	126.905		126.904	2.36398	Iodine adduct
						#DIV/0!	152.995		152.995	0.653615	GP
						#DIV/0!	255.232		255.233	-1.77804	FA 16:0
						#DIV/0!	296.267
PG	[M-H+]	2-2.4	Iodinylated PG	861.457		#DIV/0!	126.905		126.904	1.57599	Iodine adduct
						#DIV/0!	152.995		152.995	0.653615	GP
PG	[M-H+]	2-2.4	Iodinylated PG	863.392		#DIV/0!	126.905		126.904	1.57599	Iodine adduct
						#DIV/0!	152.995		152.995	1.30723	GP
						#DIV/0!	227.201		227.202	-1.99684	FA 14:0
						#DIV/0!	255.232		255.233	-2.16983	FA 16:0
						#DIV/0!	269.212
						#DIV/0!	297.243
PG	[M-H+]	2-2.4	Iodinylated PG	889.407		#DIV/0!	126.905		126.904	2.36398	Iodine adduct
						#DIV/0!	152.995		152.995	1.30723	GP
						#DIV/0!	253.217		253.217	-2.38431	FA 16:1
						#DIV/0!	269.212
						#DIV/0!	281.248		281.249	-2.85824	FA 18:1
						#DIV/0!	297.243
PG	[M-H+]	2-2.4	Iodinylated PG	891.423		#DIV/0!	126.905		126.904	1.57599	Iodine adduct
						#DIV/0!	152.995		152.995	1.30723	GP
						#DIV/0!	255.232		255.233	-2.16983	FA 16:0
						#DIV/0!	297.243
PG	[M-H+]	2-2.4	Iodinylated PG	893.429		#DIV/0!	126.905		126.904	1.57599	Iodine adduct
						#DIV/0!	152.995		152.995	1.30723	GP
						#DIV/0!	255.232		255.233	-2.16983	FA 16:0
						#DIV/0!	297.243
PG	[M-H+]	2-2.4	Iodinylated PG	903.422		#DIV/0!	126.905		126.904	1.57599	Iodine adduct
						#DIV/0!	152.995		152.995	1.30723	GP
						#DIV/0!	269.212
						#DIV/0!	295.263		295.264	-3.23081	FA 19:1
PG	[M-H+]	2-2.4	Iodinylated PG	917.438		#DIV/0!	126.905		126.904	1.57599	Iodine adduct
						#DIV/0!	152.995		152.995	1.30723	GP
						#DIV/0!	281.248		281.249	-2.85824	FA 18:1
						#DIV/0!	297.243
PG	[M-H+]	2-2.4	Iodinylated PG	919.452		#DIV/0!	126.905		126.904	1.57599	Iodine adduct
						#DIV/0!	255.232		255.233	-2.16983	FA 16:0
						#DIV/0!	283.263		283.264	-3.01465	FA 18:0
						#DIV/0!	297.243
PG	[M-H+]	2-2.4	Iodinylated PG	931.454		#DIV/0!	126.905		126.904	1.57599	Iodine adduct
						#DIV/0!	152.995		152.995	1.30723	GP
						#DIV/0!	297.243
PG	[M-H+]	2-2.4	Iodinylated PG	1033.31		#DIV/0!	126.905		126.904	1.57599	Iodine adduct
						#DIV/0!	152.995		152.995	1.30723	GP
						#DIV/0!	269.212
						#DIV/0!	297.243
PG	[M-H+]	2-2.4	Iodinylated PG	1061.34		#DIV/0!	126.905		126.904	2.36398	Iodine adduct
						#DIV/0!	152.996		152.995	1.96084	GP
						#DIV/0!	297.243
Spot 4 - WT
Lys-PG	[M-H+]	4.2-4.6	Lys-PG 30:0	821.564	821.566	-1.82578	not fragmented
Lys-PG	[M-H+]	4.2-4.6	Lys-PG 32:1	847.579	847.581	-2.24167	not fragmented
Lys-PG	[M-H+]	4.2-4.6	Lys-PG 32:0	849.595	849.597	-2.35406	145.098		145.098	2.06757	lysine
							227.201		227.202	-1.99684	FA 14:0
							255.232		255.233	-2.16983	FA 16:0
							283.263		283.264	-3.01465	FA 18:0
unknown	[M-H+]	4.2-4.6	unknown	851.601			not fragmented
Lys-PG	[M-H+]	4.2-4.6	Lys-PG 33:1	861.595	861.597	-2.20521	not fragmented
unknown	[M-H+]	4.2-4.6	unknown	863.602			not fragmented
Lys-PG	[M-H+]	4.2-4.6	Lys-PG 34:1	875.602	875.613	-12.4484	145.098		145.098	1.37838	lysine
							255.232		255.233	-2.16983	FA 16:0
							281.248		281.249	-2.85824	FA 18:1
Lys-PG	[M-H+]	4.2-4.6	Lys-PG 34:0	877.626	877.628	-1.93704	145.098		145.098	1.37838	lysine
							255.232		255.233	-2.16983	FA 16:0
							283.264		283.264	-1.24951	FA 18:0
unknown	[M-H+]	4.2-4.6	unknown	879.633			not fragmented
Lys-PG	[M-H+]	4.2-4.6	Lys-PG 35:2	887.611	887.613	-2.25324	not fragmented
Lys-PG	[M-H+]	4.2-4.6	Lys-PG 35:1	889.626	889.628	-2.47294	145.098		145.098	1.37838	lysine
							255.232		255.233	-2.16983	FA 16:0
							295.264		295.264	-2.21477	FA 19:1
Lys-PG	[M-H+]	4.2-4.6	Lys-PG 35:0	891.632	891.644	-13.0097	145.098		145.098	2.06757	lysine
							255.232		255.233	-1.77804	FA 16:0
							297.242
Lys-PG	[M-H+]	4.2-4.6	Lys-PG 36:2	901.626	901.628	-2.44003	not fragmented
Lys-PG	[M-H+]	4.2-4.6	Lys-PG 36:1	903.642	903.644	-1.88127	not fragmented
Lys-PG	[M-H+]	4.2-4.6	Lys-PG 36:0	905.657	905.659	-3.3125	not fragmented
Lys-PG	[M-H+]	4.2-4.6	Lys-PG 37:2	915.642	915.644	-2.29347	not fragmented
Lys-PG	[M-H+]	4.2-4.6	Lys-PG 37:1	917.657	917.659	-2.83329	not fragmented
unknown	[M-H+]	4.2-4.6	unknown	919.637			not fragmented
Lys-PG	[M-H+]	4.2-4.6	Iodinylated Lys-PG	991.486			126.905		126.904	1.57599	Iodine adduct
							145.098		145.098	2.06757	lysine
							227.201		227.202	-1.99684	FA 14:0
Lys-PG	[M-H+]	4.2-4.6	Iodinylated Lys-PG	1019.52			126.905		126.904	1.57599	Iodine adduct
							145.098		145.098	1.37838	lysine
							255.232		255.233	-2.16983	FA 16:0
							297.243
Lys-PG	[M-H+]	4.2-4.6	Iodinylated Lys-PG	1047.55			126.905		126.904	1.57599	Iodine adduct
							145.098		145.098	2.06757	lysine
							173.093
							255.232		255.233	-1.77804	FA 16:0
							297.243
Spot 4 - ∆mprF1∆mprF2
No spot available
Spot 5 - WT
No spot available
Spot 5 - ∆mprF1∆mprF2
D-ala-GPDGDAG	[M-H+]	3.0-3.5	34:1	1142.65	1142.66	-8.59398	88.0399		88.0399	0.272604	Alanine
							152.995		152.995	1.30723	GP
Spot 6 - WT
GPDGDAG	[M-H+]	3.0-3.5	GPDGDAG 30:0	1017.57	1017.58	-2.06373	not fragmented
GPDGDAG	[M-H+]	3.0-3.5	GPDGDAG 32:1	1043.59	1043.59	-1.91646	not fragmented
GPDGDAG	[M-H+]	3.0-3.5	GPDGDAG 32:0	1045.61	1045.61	-2.10404	152.995		152.995	1.30723	GP
							171.006
							315.048		315.049	-1.90447	Glucosyldiacylglycerol
GPDGDAG	[M-H+]	3.0-3.5	GPDGDAG 34:1	1071.62	1071.62	-2.05296	152.995		152.995	0.653615	GP
							171.006
							315.048		315.049	-2.22188	Glucosyldiacylglycerol
GPDGDAG	[M-H+]	3.0-3.5	GPDGDAG 34:0	1073.64	1073.64	-2.51481	152.995		152.995	1.30723	GP
							315.048		315.049	-1.90447	Glucosyldiacylglycerol
GPDGDAG	[M-H+]	3.0-3.5	GPDGDAG 35:1	1085.64	1085.64	-2.02646	152.995		152.995	0.653615	GP
							315.048		315.049	-1.58706	Glucosyldiacylglycerol
Spot 6 - ∆mprF1∆mprF2
GPDGDAG	[M-H+]	3.0-3.5	GPDGDAG 30:0	1017.58	1017.58	-1.27754	not fragmented
GPDGDAG	[M-H+]	3.0-3.5	GPDGDAG 32:1	1043.59	1043.59	-1.14987	not fragmented
GPDGDAG	[M-H+]	3.0-3.5	GPDGDAG 32:0	1045.61	1045.61	-1.62585	152.995		152.995	1.30723	GP
							171.006
							315.048		315.049	-1.90447	Glucosyldiacylglycerol
GPDGDAG	[M-H+]	3.0-3.5	GPDGDAG 33:1	1057.61	1057.61	-1.6074	not fragmented
GPDGDAG	[M-H+]	3.0-3.5	GPDGDAG 34:2	1069.61	1069.61	-0.560953	not fragmented
GPDGDAG	[M-H+]	3.0-3.5	GPDGDAG 34:1	1071.62	1071.62	-1.49306	152.995		152.995	1.30723	GP
							171.006
							315.048		315.049	-2.22188	Glucosyldiacylglycerol
GPDGDAG	[M-H+]	3.0-3.5	GPDGDAG 34:0	1073.64	1073.64	-2.98052	152.996		152.995	1.96084	GP
							315.048		315.049	-1.58706	Glucosyldiacylglycerol
GPDGDAG	[M-H+]	3.0-3.5	GPDGDAG 35:2	1083.62	1083.62	-1.29196	not fragmented
GPDGDAG	[M-H+]	3.0-3.5	GPDGDAG 35:1	1085.64	1085.64	-1.65801	152.995		152.995	1.30723	GP
							315.048		315.049	-1.58706	Glucosyldiacylglycerol
GPDGDAG	[M-H+]	3.0-3.5	GPDGDAG 36:2	1097.64	1097.64	-1.45767	not fragmented
GPDGDAG	[M-H+]	3.0-3.5	GPDGDAG 36:1	1099.65	1099.66	-2.63719	not fragmented
GPDGDAG	[M-H+]	3.0-3.5	GPDGDAG 37:2	1111.65	1111.66	-1.70916	not fragmented

## Sheet: S1D - GC-FAME of BHI
Excel table S1D - GC-FAME of BHI*
Fatty acid species	Normalized Peak Area
	BHI #1	BHI #2	BHI #3
C14:1 ω7 cis	N.D.	N.D.	N.D.
C14:1 ω5 cis	N.D.	N.D.	N.D.
C14:0	N.D.	N.D.	N.D.
C15:0	N.D.	N.D.	N.D.
C16:1 ω7 cis	N.D.	N.D.	N.D.
C16:1 ω7 trans	N.D.	N.D.	N.D.
C16:1 ω6 cis	N.D.	N.D.	N.D.
C16:0	66000	290020	78558.2
C17:1 ω7 cis	N.D.	N.D.	N.D.
C17:1 ω7 trans	N.D.	N.D.	N.D.
C17:1 ω6 cis	N.D.	N.D.	N.D.
C17:0	N.D.	N.D.	N.D.
C18:1 ω9 cis	N.D.	N.D.	N.D.
C18:1 ω7 cis	N.D.	N.D.	N.D.
C18:0	24739.5	109246	23707.1
C18:1 ω7 cis 11-methyl	N.D.	N.D.	N.D.
C19:1 ISO ω8 cis	N.D.	N.D.	N.D.
C19:1 ISO ω5 cis	N.D.	N.D.	N.D.
C19:1 ISO ω4 cis	N.D.	N.D.	N.D.
C19:1 ω9 cis	N.D.	N.D.	N.D.
C19:1 ω9 trans	N.D.	N.D.	N.D.
C19:1 ω7 cis	N.D.	N.D.	N.D.
C19:1 ω7 trans	N.D.	N.D.	N.D.
C19:1 ω6 cis	N.D.	N.D.	N.D.
C19 cyclo ω7	N.D.	N.D.	N.D.
C11-MeO-17:0	N.D.	N.D.	N.D.
C20:1 ω7 cis	N.D.	N.D.	N.D.
C20:0	N.D.	N.D.	N.D.
C22:1	N.D.	N.D.	N.D.
*Fatty acids present in bovine heart infusion (BHI) medium. Samples were prepared from three different batches of BHI powdered medium.

## Sheet: S1E - GC-FAME of mprF mutants
Excel table S1E - Fatty acids detected in wild type and ∆mprF1∆mprF2 grown in BHI or CDM
Fatty acid Species	% of total membrane fatty acid content
	BHI	BHI	CDM	CDM
	WT	ΔmprF1 ΔmprF2	WT	ΔmprF1 ΔmprF2
C14:1 ω7 cis	0.25 ± 0.04	0.24 ± 0.03	0.31 ± 0.05	0.42 ± 0.07
C14:1 ω5 cis	N.D.	N.D.	N.D.	0.11 ± 0.06
C14:0	3.17 ± 0.33	3.23 ± 0.55	1.99 ± 0.24	3.65 ± 0.17
C15:0	0.07 ± 0.03	0.09 ± 0.03	0.03 ± 0.01	0.07 ± 0.01
C16:1 ω7 cis	2.73 ± 0.28	2.86 ± 0.59	3.25 ± 0.41	2.86 ± 1.34
C16:1 ω7 trans	0.63 ± 0.28	0.66 ± 0.33	1.5 ± 0.18	1.87 ± 0.24
C16:1 ω6 cis	0.05 ± 0.01	0.03 ± 0.01	N.D.	N.D.
C16:0	52.55 ± 1.43	54.36 ± 1.92	50.8 ± 1.62	61.91 ± 2.76
C17:1 ω7 cis	0.49 ± 0.26	0.3 ± 0.16	0.76 ± 0.55	0.29 ± 0.32
C17:1 ω7 trans	N.D.	N.D.	N.D.	0.16 ± 0.25
C17:1 ω6 cis	0.16 ± 0.04	0.19 ± 0.05	0.05 ± 0.03	0.08 ± 0.08
C17:0	0.07 ± 0.01	0.03 ± 0.01	0.02 ± 0	0.03 ± 0
C18:1 ω9 cis	0.27 ± 0.02	0.18 ± 0.04	N.D.	N.D.
C18:1 ω7 cis	28.39 ± 0.56	28.79 ± 0.74	34.31 ± 0.21	23.83 ± 0.75
C18:0	4.65 ± 0.37	2.29 ± 0.46	1.16 ± 0.5	1.01 ± 0.12
C18:1 ω7 cis 11-methyl	0.34 ± 0.11	0.32 ± 0.07	0.29 ± 0.18	0.55 ± 0.2
C19:1 ISO ω8 cis	0.04 ± 0.02	0.04 ± 0.02	0.1 ± 0.08	0.16 ± 0.03
C19:1 ISO ω5 cis	0.04 ± 0.02	0.04 ± 0.01	0.08 ± 0.05	0.12 ± 0.02
C19:1 ISO ω4 cis	0.02 ± 0.01	0.02 ± 0.01	0.08 ± 0.02	0.09 ± 0.02
C19:1 ω9 cis	0.23 ± 0.06	0.23 ± 0.07	0.34 ± 0.21	0.42 ± 0.11
C19:1 ω9 trans	N.D.	N.D.	N.D.	0.11 ± 0.03
C19:1 ω7 cis	N.D.	N.D.	0.06 ± 0.02	0.08 ± 0.01
C19:1 ω7 trans	N.D.	N.D.	0.04 ± 0.01	0.05 ± 0.01
C19:1 ω6 cis	0.08 ± 0.03	0.08 ± 0.02	0.18 ± 0.14	0.32 ± 0.17
C19 cyclo ω7	4.99 ± 0.46	4.97 ± 1.06	4.06 ± 0.92	1.5 ± 1.11
C11-MeO-17:0	0.31 ± 0.11	0.32 ± 0.07	0.3 ± 0.08	0.16 ± 0.03
C20:1 ω7 cis	0.21 ± 0.02	0.11 ± 0.01	0.2 ± 0.02	0.07 ± 0.02
C20:0	0.05 ± 0.01	0.02 ± 0.01	0.01 ± 0	0 ± 0
C22:1*	0.07 ± 0.01	0.05 ± 0.01	0 ± 0	N.D.
Saturated Sum	60.55 ± 0.81	60 ± 1.1	54.01 ± 1.83	66.68 ± 2.57
Unsaturated Sum	38.91 ± 0.68	39.04 ± 1.42	45.61 ± 1.81	33.09 ± 2.48
Ratio (Sat/Unsat)	1.56 ± 0.05	1.54 ± 0.08	1.19 ± 0.09	2.03 ± 0.23

## Sheet: S1F - RNAseq (dmprF1 vs WT)
Excel Table S1F - RNAseq analysis (ΔmprF1 vs WT)
	OG1RF-1	OG1RF-2	OG1RF-3	ΔmprF1-1	ΔmprF1-2	ΔmprF1-3	logFC	logCPM	PValue	FDR	Gene	Annotation	Group	subgroup1	subgroup2
OG1RF_10030	1.26211	0.930119	0.805167	0	0	0	-5.36265	0.313884	0.000404407	0.0340969	-	ABC superfamily ATP binding cassette transporter permease subunit	Genetic Information Processing	Translation	Aminoacyl-tRNA biosynthesis [PATH:efi00970]
OG1RF_10029	49.2223	21.0827	17.7137	5.2517	5.74327	4.14661	-2.55326	3.88314	2.66418e-08	9.84987e-06	mprF1	hypothetical protein	Genetic Information Processing	Translation	Aminoacyl-tRNA biosynthesis [PATH:efi00970]
OG1RF_11797	77.6198	27.9036	42.4055	14.3546	20.2929	18.3142	-1.48229	4.60408	0.00062147	0.0459533	pbuX	xanthine permease	#N/A	#N/A	#N/A
OG1RF_10404	55.9115	69.1388	102.525	204.116	170.575	126.472	1.14004	7.17028	0.000415368	0.0340969	csn	csn1 family CRISPR-associated protein	#N/A	#N/A	#N/A
OG1RF_12560	19.3103	21.0827	22.0079	70.3728	43.266	43.0211	1.32373	5.32684	0.000389159	0.0340969	citXG	triphosphoribosyl-dephospho-CoA synthase	Environmental Information Processing	Signal transduction	Two-component system [PATH:efi02020]
OG1RF_11823	16.7861	23.873	27.9125	77.375	66.6219	34.3823	1.38194	5.56928	0.000313165	0.0294735	-	methyltransferase	#N/A	#N/A	#N/A
OG1RF_12562	34.7081	39.375	59.314	174.707	107.782	91.2254	1.48585	6.60127	0.000119126	0.0128458	oadA	oxaloacetate decarboxylase	Metabolism	Carbohydrate metabolism	Pyruvate metabolism [PATH:efi00620]
OG1RF_11753	21.2035	15.502	13.4195	57.4186	50.9237	38.3561	1.53558	6.04594	0.000247389	0.0246247	treB	PTS family trehalose porter, IIBC component	Metabolism	Carbohydrate metabolism	Starch and sucrose metabolism [PATH:efi00500]
OG1RF_10857	2.77664	4.03051	3.22067	11.9039	10.7208	6.91102	1.56683	3.52028	0.000318879	0.0294735	-	GNAT family acetyltransferase	#N/A	#N/A	#N/A
OG1RF_12425	162.434	179.203	152.177	429.239	493.73	578.798	1.60508	9.11787	2.90928e-07	6.84475e-05	trePP	glycosyl hydrolase	#N/A	#N/A	#N/A
OG1RF_12426	29.5334	33.7943	34.6222	82.2766	80.9801	136.147	1.61601	6.66581	2.73409e-06	0.000442239	yvdM	beta-phosphoglucomutase	Metabolism	Carbohydrate metabolism	Starch and sucrose metabolism [PATH:efi00500]
OG1RF_12566	3.91255	3.1004	4.29422	14.0045	10.9122	10.7121	1.629	3.33747	0.000185568	0.01921	citD	citrate lyase acyl carrier protein	Environmental Information Processing	Signal transduction	Two-component system [PATH:efi02020]
OG1RF_12564	28.0189	35.0345	59.5824	181.709	119.269	92.9532	1.68474	6.64712	5.20774e-05	0.00673882	citF	citrate (pro-3S)-lyase	Environmental Information Processing	Signal transduction	Two-component system [PATH:efi02020]
OG1RF_12567	11.2328	19.8425	20.3976	75.6245	53.7953	35.419	1.68535	5.58742	8.27529e-05	0.0093115	citC	[citrate [pro-3S]-lyase] ligase	Environmental Information Processing	Signal transduction	Two-component system [PATH:efi02020]
OG1RF_10107	13.2522	12.4016	17.4453	37.112	74.2796	27.1257	1.68537	5.55751	0.0004216	0.0340969	-	family 20 glycosyl hydrolase	Metabolism	Carbohydrate metabolism	Amino sugar and nucleotide sugar metabolism [PATH:efi00520]
OG1RF_12563	10.0969	8.99115	14.7614	52.1669	34.0767	27.2985	1.73933	4.98627	5.69598e-05	0.00701962	citX	2-(5''-triphosphoribosyl)-3'-dephosphocoenzyme-A synthase	Environmental Information Processing	Signal transduction	Two-component system [PATH:efi02020]
OG1RF_10752	111.192	76.5798	55.5565	254.532	515.937	133.555	1.89097	8.40505	3.67289e-05	0.00500286	-	PTS family lactose/cellobiose (lac) porter component IIC	Metabolism	Carbohydrate metabolism	Starch and sucrose metabolism [PATH:efi00500]
OG1RF_10017	234.248	298.258	244.771	1075.55	1115.73	976.354	2.0274	10.1214	5.1218e-12	2.2092e-09	levR	transcriptional regulatory protein LevR	Genetic Information Processing	Translation	Aminoacyl-tRNA biosynthesis [PATH:efi00970]
OG1RF_10098	15.6502	8.06103	7.51489	65.1211	24.5046	44.7488	2.06681	6.19536	7.91467e-07	0.000157563	argR	arginine repressor	#N/A	#N/A	#N/A
OG1RF_12571	2.65043	1.24016	2.68389	8.75283	15.6983	5.52881	2.13798	3.16791	7.07575e-05	0.00832365	-	hypothetical protein	#N/A	#N/A	#N/A
OG1RF_10753	15.7764	6.51083	25.497	73.1737	89.595	49.4138	2.144	6.21388	5.15956e-06	0.00074183	bglA2	6-phospho-beta-glucosidase	Metabolism	Carbohydrate metabolism	Glycolysis / Gluconeogenesis [PATH:efi00010]
OG1RF_12568	0.631056	1.86024	0.536778	6.30204	5.55183	1.90053	2.23758	1.9235	0.000454289	0.0356273	-	hypothetical protein	#N/A	#N/A	#N/A
OG1RF_12569	6.68919	5.58071	11.2723	47.2653	49.5836	16.932	2.26886	5.05359	1.53672e-06	0.000265135	gcdB	glutaconyl-CoA decarboxylase	Metabolism	Carbohydrate metabolism	Pyruvate metabolism [PATH:efi00620]
OG1RF_10298	8.45615	8.99115	8.32006	38.5125	96.2955	25.398	2.63528	5.25137	3.15982e-06	0.000481037	mtlD	mannitol-1-phosphate 5-dehydrogenase	Metabolism	Carbohydrate metabolism	Fructose and mannose metabolism [PATH:efi00051]
OG1RF_11135	16.155	12.4016	7.2465	37.4621	184.933	12.4398	2.70679	6.08482	0.000490135	0.037308	-	sugar ABC superfamily ATP binding cassette transporter, sugar-binding protein	Environmental Information Processing	Membrane transport	ABC transporters [PATH:efi02010]
OG1RF_12570	1.64074	1.5502	1.61033	11.2036	18.3785	6.39269	2.87998	3.25345	1.36711e-07	3.53808e-05	-	sodium ion-translocating decarboxylase	#N/A	#N/A	#N/A
OG1RF_11613	0.631056	0.620079	0.805167	7.70249	3.44596	4.83771	2.88918	1.8622	1.40132e-06	0.000259045	-	PTS system mannose/fructose/sorbose transporter subunit IID	Environmental Information Processing	Membrane transport	Phosphotransferase system (PTS) [PATH:efi02060]
OG1RF_11615	0.504845	0	0.268389	7.70249	3.06308	1.55498	3.49341	1.60255	6.76531e-07	0.000145905	ulaB	PTS family ascorbate porter, IIB component	Environmental Information Processing	Membrane transport	Phosphotransferase system (PTS) [PATH:efi02060]
OG1RF_10103	31.4266	26.9734	39.99	639.657	217.287	304.949	3.55925	9.87415	5.32034e-18	2.75381e-15	-	UIT3 family protein	#N/A	#N/A	#N/A
OG1RF_10296	5.42708	6.20079	2.95228	43.7642	125.012	21.0786	3.69455	5.43239	7.1695e-08	2.06163e-05	mtlA2	PTS family mannitol porter, EIICB component	Metabolism	Carbohydrate metabolism	Fructose and mannose metabolism [PATH:efi00051]
OG1RF_10297	0.631056	1.24016	0.536778	8.0526	22.9731	4.49216	3.91013	3.10629	5.86407e-08	1.89703e-05	mltF2	PTS family fructose/mannitol porter component IIA	Metabolism	Carbohydrate metabolism	Fructose and mannose metabolism [PATH:efi00051]
OG1RF_10102	19.8151	14.8819	20.666	496.461	188.188	260.2	4.08464	9.53331	1.5941e-24	1.03138e-21	ntcA	global nitrogen regulator NtcA	#N/A	#N/A	#N/A
OG1RF_10101	23.6015	18.9124	23.3498	935.853	397.434	424.336	4.7315	10.4215	5.7688e-32	1.49297e-28	arcC	carbamate kinase	Metabolism	Overview	Carbon metabolism [PATH:efi01200]
OG1RF_10099	72.8238	52.3967	39.1848	2419.63	1343.54	776.28	4.7825	11.6523	5.19239e-25	4.4793e-22	arcA	arginine deiminase	Metabolism	Amino acid metabolism	Arginine biosynthesis [PATH:efi00220]
OG1RF_10100	40.1351	27.9036	31.6699	2043.96	924.284	648.081	5.17437	11.4348	1.32262e-29	1.71146e-26	arcB	ornithine carbamoyltransferase	Metabolism	Overview	Biosynthesis of amino acids [PATH:efi01230]

## Sheet: S1G - RNAseq (dmprF2 vs WT)
Excel Table S1G - RNAseq analysis (ΔmprF2 vs WT)
	OG1RF-1	OG1RF-2	OG1RF-3	ΔmprF2-1	ΔmprF2-2	ΔmprF2-3	logFC	logCPM	PValue	FDR	Gene	Annotation	Group	subgroup1	subgroup2
OG1RF_10760	326.003	269.424	202.097	0	0	0	-13.2799	6.82546	1.93288e-65	5.0023e-62	mprF2	lysyl-tRNA synthetase	Environmental Information Processing	Signal transduction	Two-component system [PATH:efi02020]
OG1RF_10021	2396.5	2121.6	2552.38	138.195	706.524	313.299	-2.60984	10.1038	3.21903e-07	3.0855e-05	-	PTS system mannose/fructose/sorbose transporter subunit IID	Metabolism	Carbohydrate metabolism	Fructose and mannose metabolism [PATH:efi00051]
OG1RF_10018	1209.99	1043.28	1275.12	67.3357	353.558	201.87	-2.50124	9.15222	3.74332e-07	3.45989e-05	manX	PTS family mannose/fructose/sorbose porter component IIB	Metabolism	Carbohydrate metabolism	Fructose and mannose metabolism [PATH:efi00051]
OG1RF_10020	1500.15	1228.38	1518.54	81.4292	464.787	216.92	-2.47591	9.40568	2.07191e-06	0.000157709	manY	PTS family mannose/fructose/sorbose porter component IIC	Metabolism	Carbohydrate metabolism	Fructose and mannose metabolism [PATH:efi00051]
OG1RF_10022	279.431	212.997	306.232	23.4892	73.8557	47.2226	-2.46164	7.03529	3.99668e-09	6.89561e-07	-	hypothetical protein	Genetic Information Processing	Translation	Aminoacyl-tRNA biosynthesis [PATH:efi00970]
OG1RF_10369	20.0676	89.2914	11.8091	8.22121	8.60167	5.93735	-2.41167	4.34151	0.000781761	0.02248	nhaC2	Na+/H+ antiporter NhaC	#N/A	#N/A	#N/A
OG1RF_10019	3566.1	3124.89	3530.93	223.147	1118.51	592.216	-2.40183	10.6977	1.70833e-06	0.000133974	manX2	PTS system mannose transporter subunit IIAB	Metabolism	Carbohydrate metabolism	Fructose and mannose metabolism [PATH:efi00051]
OG1RF_10079	1053.36	259.193	243.697	148.765	102.034	56.1977	-2.34428	8.07819	0.000161565	0.00580736	-	major facilitator family transporter	#N/A	#N/A	#N/A
OG1RF_10080	90.241	21.7028	12.3459	9.00419	13.3474	4.69465	-2.21844	4.48915	0.00103633	0.0273677	-	hypothetical protein	#N/A	#N/A	#N/A
OG1RF_12284	38.873	12.4016	14.7614	8.22121	7.11863	7.04197	-1.58563	3.64597	0.000625546	0.0186082	-	sulfate transporter/STAS domain protein	#N/A	#N/A	#N/A
OG1RF_11629	99.4544	35.0345	46.6997	9.39567	21.9491	29.5487	-1.56035	5.01336	0.00134969	0.034245	ywlG	hypothetical protein	#N/A	#N/A	#N/A
OG1RF_11798	43.038	12.7116	20.9343	5.8723	5.93219	14.3601	-1.52073	3.66623	0.00138718	0.0348545	xpt	xanthine phosphoribosyltransferase	Metabolism	Nucleotide metabolism	Purine metabolism [PATH:efi00230]
OG1RF_11631	164.958	66.9685	67.0973	21.5318	40.6355	45.5657	-1.46856	5.75513	0.00154487	0.0384434	-	putative phosphomethylpyrimidine kinase	Metabolism	Metabolism of cofactors and vitamins	Vitamin B6 metabolism [PATH:efi00750]
OG1RF_11797	77.6198	27.9036	42.4055	13.3105	13.3474	27.3394	-1.4393	4.60408	0.000836022	0.0231335	pbuX	xanthine permease	#N/A	#N/A	#N/A
OG1RF_10013	610.862	223.228	154.324	82.2121	140	152.714	-1.39789	7.68289	0.00199657	0.0482908	purA	adenylosuccinate synthase	Metabolism	Nucleotide metabolism	Purine metabolism [PATH:efi00230]
OG1RF_11617	29.4072	24.4931	25.497	52.4592	59.0253	63.3777	1.13636	5.39335	0.000478061	0.0153795	-	sigma-54 dependent DNA-binding response regulator	#N/A	#N/A	#N/A
OG1RF_10266	79.8916	74.4095	65.7553	110.399	213.559	164.451	1.1501	6.82225	0.00128631	0.0329601	-	amidohydrolase	#N/A	#N/A	#N/A
OG1RF_10279	30.9217	47.7461	60.1191	84.9526	112.118	118.885	1.19377	6.39987	0.00112401	0.0293831	-	WxL domain surface protein	#N/A	#N/A	#N/A
OG1RF_10068	234.879	270.354	266.51	717.203	598.854	570.814	1.2898	9.26859	3.58713e-05	0.0016006	fabG	3-oxoacyl-ACP reductase	#N/A	#N/A	#N/A
OG1RF_11149	93.27	100.763	104.403	182.824	282.076	266.628	1.29516	7.48693	2.0455e-05	0.00101803	-	dihydroxyacetone kinase	Metabolism	Lipid metabolism	Glycerolipid metabolism [PATH:efi00561]
OG1RF_10069	184.016	224.159	263.826	623.638	530.931	558.525	1.35059	9.12419	2.2629e-05	0.00108451	-	hypothetical protein	#N/A	#N/A	#N/A
OG1RF_10414	58.1833	39.9951	28.7176	68.1186	134.067	122.889	1.3533	6.25535	0.000871485	0.0237411	algC	phosphomannomutase	#N/A	#N/A	#N/A
OG1RF_11156	106.522	152.539	68.1708	294.398	393.304	165.279	1.38169	8.04623	0.000617148	0.0185718	-	hypothetical protein	#N/A	#N/A	#N/A
OG1RF_10070	37.3585	70.9991	46.4313	149.548	144.152	108.667	1.38212	6.99523	6.40933e-05	0.00267538	-	hypothetical protein	#N/A	#N/A	#N/A
OG1RF_10265	34.077	47.7461	35.6957	81.8207	142.669	82.0183	1.38512	6.18154	0.000311341	0.010679	-	ankyrin repeat family protein	#N/A	#N/A	#N/A
OG1RF_11148	126.968	145.409	204.781	285.785	510.761	457.59	1.39574	8.23166	1.92688e-05	0.000977798	dhaK	dihydroxyacetone kinase	Metabolism	Lipid metabolism	Glycerolipid metabolism [PATH:efi00561]
OG1RF_10404	55.9115	69.1388	102.525	177.343	200.211	220.648	1.39785	7.17028	1.65943e-05	0.000858922	csn	csn1 family CRISPR-associated protein	#N/A	#N/A	#N/A
OG1RF_10073	52.8825	72.2392	64.145	174.211	191.61	135.869	1.40772	7.40152	1.0384e-05	0.00062497	-	transglycosylase associated protein	#N/A	#N/A	#N/A
OG1RF_10072	132.522	201.216	221.421	573.919	508.685	441.021	1.45757	8.91423	5.62139e-06	0.00037303	-	stress response regulator Gls24	#N/A	#N/A	#N/A
OG1RF_11591	8.96099	10.5413	12.6143	15.6595	43.8982	28.7202	1.46952	4.3275	0.000674295	0.0198304	glpO	glycerol-3-phosphate oxidase	Metabolism	Lipid metabolism	Glycerophospholipid metabolism [PATH:efi00564]
OG1RF_11761	58.1833	75.9597	76.2225	148.765	192.796	243.569	1.4809	7.01957	1.20499e-06	0.000100598	-	ABC superfamily ATP binding cassette transporter, binding protein	Environmental Information Processing	Membrane transport	ABC transporters [PATH:efi02010]
OG1RF_12560	19.3103	21.0827	22.0079	57.157	40.6355	76.219	1.48555	5.32684	7.06648e-05	0.00285751	citXG	triphosphoribosyl-dephospho-CoA synthase	Environmental Information Processing	Signal transduction	Two-component system [PATH:efi02020]
OG1RF_11951	28.6499	24.1831	18.7872	47.3699	94.3218	61.997	1.50322	5.47275	0.000417761	0.0136856	-	selenium-dependent molybdenum hydroxylase 1	#N/A	#N/A	#N/A
OG1RF_11309	25.7471	33.1742	18.2505	69.2931	94.0252	55.7835	1.50441	5.8171	0.000761111	0.0221321	-	AraC family transcriptional regulator	#N/A	#N/A	#N/A
OG1RF_11823	16.7861	23.873	27.9125	62.2463	75.3388	56.4739	1.50671	5.56928	8.81035e-05	0.00345472	-	methyltransferase	#N/A	#N/A	#N/A
OG1RF_10071	150.065	280.586	223.031	728.165	646.312	494.733	1.51669	9.16309	1.28157e-05	0.000751653	-	stress response regulator Gls24	#N/A	#N/A	#N/A
OG1RF_11464	211.656	446.457	222.494	1497.04	445.507	606.576	1.53358	9.30007	0.000810636	0.0230472	-	hypothetical protein	#N/A	#N/A	#N/A
OG1RF_12561	14.0094	20.4626	31.6699	68.9016	40.0423	83.1229	1.54792	5.35693	0.000317239	0.010679	mdh2	malate dehydrogenase (oxaloacetate-decarboxylating) (NADP(+))	Metabolism	Overview	Carbon metabolism [PATH:efi01200]
OG1RF_11136	10.6017	6.51083	11.5407	14.485	38.2626	31.6198	1.55396	4.11929	0.00100707	0.026869	nplT	neopullulanase	Metabolism	Carbohydrate metabolism	Starch and sucrose metabolism [PATH:efi00500]
OG1RF_11147	51.2417	42.1654	64.6817	90.8248	187.457	186.681	1.55801	6.78592	1.51714e-05	0.000817994	-	glycerone kinase PTS family porter component IIA	#N/A	#N/A	#N/A
OG1RF_10769	5.55329	7.44095	4.831	16.4424	18.983	17.1217	1.569	3.78666	6.85397e-05	0.00281557	ndk	nucleoside diphosphate kinase	Metabolism	Nucleotide metabolism	Purine metabolism [PATH:efi00230]
OG1RF_11137	5.93192	3.41043	8.05167	8.22121	24.0254	19.6071	1.57528	3.59808	0.00114739	0.0296943	dexB	glucan 1,6-alpha-glucosidase	#N/A	#N/A	#N/A
OG1RF_10981	5.04845	6.82087	6.17295	15.268	22.2457	16.1551	1.58767	3.73078	5.90979e-05	0.0025073	-	putative histidine kinase	#N/A	#N/A	#N/A
OG1RF_10757	28.0189	17.9823	24.4234	45.4124	66.4405	100.106	1.58811	5.40892	3.27657e-05	0.00148768	ppdK	pyruvate phosphate dikinase	Metabolism	Overview	Carbon metabolism [PATH:efi01200]
OG1RF_10451	4.5436	4.96063	6.17295	14.0935	16.9067	18.2263	1.67085	3.73792	1.43976e-05	0.000792787	-	hypothetical protein	#N/A	#N/A	#N/A
OG1RF_10108	22.9704	10.8514	9.93039	27.0126	68.2202	47.3607	1.68559	4.88421	0.000278568	0.00974236	-	endoribonuclease L-PSP	#N/A	#N/A	#N/A
OG1RF_10855	15.6502	15.502	8.85684	37.5827	58.1354	35.6241	1.70739	5.12343	0.000318118	0.010679	-	GNAT family acetyltransferase	#N/A	#N/A	#N/A
OG1RF_12078	16.6599	18.2923	12.3459	45.4124	62.8812	48.1892	1.72369	5.18407	2.54579e-06	0.000178068	-	AraC family transcriptional regulator	#N/A	#N/A	#N/A
OG1RF_12562	34.7081	39.375	59.314	134.28	100.254	204.908	1.72448	6.60127	9.13142e-06	0.000590803	oadA	oxaloacetate decarboxylase	Metabolism	Carbohydrate metabolism	Pyruvate metabolism [PATH:efi00620]
OG1RF_10431	2.39801	2.79036	1.07356	8.6127	6.82202	7.59428	1.84798	2.47221	0.000517412	0.0161333	fruK	1-phosphofructokinase	Metabolism	Carbohydrate metabolism	Fructose and mannose metabolism [PATH:efi00051]
OG1RF_10665	121.668	57.9774	27.9125	140.935	440.168	175.635	1.86251	7.29944	0.00187592	0.0458008	-	ABC superfamily ATP binding cassette transporter, ABC protein	Environmental Information Processing	Membrane transport	ABC transporters [PATH:efi02010]
OG1RF_11146	117.124	111.304	158.886	297.53	621.1	491.143	1.86452	8.23515	1.25232e-07	1.40913e-05	gldA	glycerol dehydrogenase	Metabolism	Carbohydrate metabolism	Propanoate metabolism [PATH:efi00640]
OG1RF_10250	4.03876	2.79036	2.4155	5.8723	16.3135	12.2889	1.86584	2.72419	0.000160929	0.00580736	chiC	chitinase C1	#N/A	#N/A	#N/A
OG1RF_12565	10.9804	15.812	27.3757	45.4124	37.0762	116.4	1.88998	5.38876	0.000137669	0.0051636	citE	citrate (Pro-3S)-lyase	Environmental Information Processing	Signal transduction	Two-component system [PATH:efi02020]
OG1RF_10683	13.6308	12.0915	12.0775	16.0509	88.3896	42.6661	1.95781	4.82808	0.000840244	0.0231335	map	family 65 glycosyl hydrolase	Metabolism	Carbohydrate metabolism	Starch and sucrose metabolism [PATH:efi00500]
OG1RF_10450	1.00969	1.86024	1.34195	5.8723	3.2627	6.48966	1.96668	1.86514	0.000497775	0.0157103	-	WxL domain surface protein	#N/A	#N/A	#N/A
OG1RF_12564	28.0189	35.0345	59.5824	153.463	95.5082	236.251	1.98949	6.64712	2.19711e-06	0.000157948	citF	citrate (pro-3S)-lyase	Environmental Information Processing	Signal transduction	Two-component system [PATH:efi02020]
OG1RF_11961	3.78633	6.20079	5.90456	12.9191	34.4067	15.1886	1.99215	3.46543	0.000141812	0.00524301	ygfK	selenate reductase subunit YgfK	Metabolism	Metabolism of other amino acids	Selenocompound metabolism [PATH:efi00450]
OG1RF_12288	4.66981	6.20079	6.70973	18.3999	33.8135	20.0213	2.05297	4.01507	1.52554e-06	0.000123378	-	hypothetical protein	#N/A	#N/A	#N/A
OG1RF_10848	5.42708	4.34055	1.61033	12.1361	23.7288	13.3936	2.06776	3.40487	4.51624e-05	0.00194801	galM	galactose mutarotase	Metabolism	Carbohydrate metabolism	Glycolysis / Gluconeogenesis [PATH:efi00010]
OG1RF_12572	8.45615	5.89075	5.09939	7.04676	48.0507	27.4775	2.07211	3.86608	0.00027572	0.00974236	-	citrate transporter	#N/A	#N/A	#N/A
OG1RF_11592	10.3493	8.06103	12.3459	21.1403	63.4744	46.8084	2.09401	4.63733	1.33601e-05	0.000751653	glpK	glycerol kinase	Metabolism	Lipid metabolism	Glycerolipid metabolism [PATH:efi00561]
OG1RF_12566	3.91255	3.1004	4.29422	10.1786	12.7542	25.6825	2.12019	3.33747	1.20021e-06	0.000100598	citD	citrate lyase acyl carrier protein	Environmental Information Processing	Signal transduction	Two-component system [PATH:efi02020]
OG1RF_10856	12.8735	17.6723	9.93039	61.8549	75.932	43.0803	2.15929	5.44154	2.85448e-06	0.000194405	-	streptomycin 3''-adenylyltransferase	#N/A	#N/A	#N/A
OG1RF_11762	6.31056	8.99115	12.0775	24.6636	43.8982	51.5031	2.16092	4.44424	6.25303e-08	8.09142e-06	-	carbohydrate ABC superfamily ATP binding cassette transporter, membrane protein	Environmental Information Processing	Membrane transport	ABC transporters [PATH:efi02010]
OG1RF_10857	2.77664	4.03051	3.22067	11.3531	16.6101	17.9501	2.23456	3.52028	1.65953e-07	1.78953e-05	-	GNAT family acetyltransferase	#N/A	#N/A	#N/A
OG1RF_12563	10.0969	8.99115	14.7614	44.238	33.8135	81.466	2.24388	4.98627	2.97886e-07	2.96512e-05	citX	2-(5''-triphosphoribosyl)-3'-dephosphocoenzyme-A synthase	Environmental Information Processing	Signal transduction	Two-component system [PATH:efi02020]
OG1RF_11185	1.00969	1.24016	1.87872	2.34892	11.8644	5.38504	2.27541	1.90246	0.000321857	0.010679	-	molybdopterin-binding domain protein	#N/A	#N/A	#N/A
OG1RF_11181	3.02907	3.72047	2.14711	12.9191	21.6525	9.66545	2.29903	3.06148	3.92425e-05	0.00172135	moaC	molybdenum cofactor biosynthesis protein C	Metabolism	Metabolism of cofactors and vitamins	Folate biosynthesis [PATH:efi00790]
OG1RF_10752	111.192	76.5798	55.5565	265.428	577.499	394.903	2.34437	8.40505	4.66174e-07	4.1602e-05	-	PTS family lactose/cellobiose (lac) porter component IIC	Metabolism	Carbohydrate metabolism	Starch and sucrose metabolism [PATH:efi00500]
OG1RF_12567	11.2328	19.8425	20.3976	57.94	69.4066	136.835	2.37594	5.58742	4.9175e-08	6.69815e-06	citC	[citrate [pro-3S]-lyase] ligase	Environmental Information Processing	Signal transduction	Two-component system [PATH:efi02020]
OG1RF_12568	0.631056	1.86024	0.536778	2.34892	7.11863	6.48966	2.52571	1.9235	0.0001092	0.00415603	-	hypothetical protein	#N/A	#N/A	#N/A
OG1RF_12426	29.5334	33.7943	34.6222	163.641	153.05	248.678	2.53288	6.66581	7.69295e-13	1.99094e-10	yvdM	beta-phosphoglucomutase	Metabolism	Carbohydrate metabolism	Starch and sucrose metabolism [PATH:efi00500]
OG1RF_10107	13.2522	12.4016	17.4453	33.2763	118.051	108.115	2.59235	5.55751	1.14812e-07	1.3506e-05	-	family 20 glycosyl hydrolase	Metabolism	Carbohydrate metabolism	Amino sugar and nucleotide sugar metabolism [PATH:efi00520]
OG1RF_12405	3.91255	4.34055	2.14711	7.43824	42.1185	14.222	2.60427	3.53173	0.000481353	0.0153795	gnd2	6-phosphogluconate dehydrogenase	Metabolism	Overview	Carbon metabolism [PATH:efi01200]
OG1RF_12425	162.434	179.203	152.177	865.185	924.828	1251.12	2.62298	9.11787	5.14147e-16	1.66327e-13	trePP	glycosyl hydrolase	#N/A	#N/A	#N/A
OG1RF_11613	0.631056	0.620079	0.805167	1.95743	5.93219	4.9708	2.6605	1.8622	3.25689e-05	0.00148768	-	PTS system mannose/fructose/sorbose transporter subunit IID	Environmental Information Processing	Membrane transport	Phosphotransferase system (PTS) [PATH:efi02060]
OG1RF_12478	20.4462	26.6634	10.4672	34.0593	247.669	95.2737	2.71001	6.10252	0.000819296	0.0230472	-	PTS family fructose/mannitol (fru) porter component IIC	Metabolism	Carbohydrate metabolism	Fructose and mannose metabolism [PATH:efi00051]
OG1RF_10753	15.7764	6.51083	25.497	61.0719	139.703	116.814	2.72797	6.21388	1.24161e-08	1.89017e-06	bglA2	6-phospho-beta-glucosidase	Metabolism	Carbohydrate metabolism	Glycolysis / Gluconeogenesis [PATH:efi00010]
OG1RF_11753	21.2035	15.502	13.4195	77.9058	119.237	137.526	2.73007	6.04594	2.6741e-10	5.76713e-08	treB	PTS family trehalose porter, IIBC component	Metabolism	Carbohydrate metabolism	Starch and sucrose metabolism [PATH:efi00500]
OG1RF_11614	0.378633	0.31004	1.07356	1.17446	6.2288	3.86618	2.73298	1.56937	9.55613e-05	0.00369123	-	PTS family mannose/fructose/sorbose porter component IIC	Environmental Information Processing	Membrane transport	Phosphotransferase system (PTS) [PATH:efi02060]
OG1RF_12403	1.1359	0.620079	0.805167	0.782973	14.2373	3.45195	2.75926	1.79304	0.000985392	0.0265645	gldA2	putative glycerol dehydrogenase	#N/A	#N/A	#N/A
OG1RF_11183	0.378633	0.620079	0.536778	1.56595	7.11863	1.79501	2.76014	0.933421	0.000556848	0.0171562	-	MOSC domain-containing protein	#N/A	#N/A	#N/A
OG1RF_11368	3.4077	3.72047	1.34195	9.39567	34.7033	15.7409	2.79995	3.55318	2.3635e-05	0.00111213	-	LysR family transcriptional regulator	#N/A	#N/A	#N/A
OG1RF_12571	2.65043	1.24016	2.68389	7.43824	18.6864	21.1259	2.80899	3.16791	2.00543e-07	2.07602e-05	-	hypothetical protein	#N/A	#N/A	#N/A
OG1RF_10017	234.248	298.258	244.771	1817.67	1961.18	1696.01	2.81679	10.1214	1.21832e-20	4.5043e-18	levR	transcriptional regulatory protein LevR	Genetic Information Processing	Translation	Aminoacyl-tRNA biosynthesis [PATH:efi00970]
OG1RF_11369	3.66012	1.24016	0.805167	7.82973	28.4745	13.1174	2.99234	3.19614	2.17392e-06	0.000157948	-	regulatory protein	#N/A	#N/A	#N/A
OG1RF_11763	6.31056	6.51083	2.95228	19.9658	61.6948	45.2895	2.99686	4.25807	1.98495e-08	2.85392e-06	-	ABC superfamily ATP binding cassette transporter, membrane protein	Environmental Information Processing	Membrane transport	ABC transporters [PATH:efi02010]
OG1RF_12569	6.68919	5.58071	11.2723	40.3231	58.7287	88.3698	2.99863	5.05359	4.54099e-10	9.04006e-08	gcdB	glutaconyl-CoA decarboxylase	Metabolism	Carbohydrate metabolism	Pyruvate metabolism [PATH:efi00620]
OG1RF_11182	1.89317	3.41043	0.536778	13.3105	22.5423	11.1843	3.00944	3.0949	1.6353e-05	0.000858922	moaA	molybdenum cofactor biosynthesis protein A	Metabolism	Metabolism of cofactors and vitamins	Folate biosynthesis [PATH:efi00790]
OG1RF_12242	6.94161	7.75099	2.4155	13.702	105	24.0256	3.05138	5.00563	0.0005741	0.0174797	-	DMT superfamily drug/metabolite transporter	#N/A	#N/A	#N/A
OG1RF_11134	2.77664	4.34055	5.09939	6.65527	59.0253	35.0718	3.05421	4.05712	7.61685e-05	0.00303268	-	sugar ABC transporter ATP-binding protein	Environmental Information Processing	Membrane transport	ABC transporters [PATH:efi02010]
OG1RF_10298	8.45615	8.99115	8.32006	42.672	63.771	112.395	3.08761	5.25137	7.88794e-08	9.72095e-06	mtlD	mannitol-1-phosphate 5-dehydrogenase	Metabolism	Carbohydrate metabolism	Fructose and mannose metabolism [PATH:efi00051]
OG1RF_11184	0.631056	0	0	0	5.93219	2.34732	3.17976	0.980313	0.00183631	0.0452606	moaB	molybdenum cofactor biosynthesis protein B	#N/A	#N/A	#N/A
OG1RF_10098	15.6502	8.06103	7.51489	99.4375	85.7201	106.32	3.1908	6.19536	1.86945e-13	5.37571e-11	argR	arginine repressor	#N/A	#N/A	#N/A
OG1RF_11615	0.504845	0	0.268389	2.34892	3.85592	3.45195	3.24974	1.60255	9.65529e-06	0.000607391	ulaB	PTS family ascorbate porter, IIB component	Environmental Information Processing	Membrane transport	Phosphotransferase system (PTS) [PATH:efi02060]
OG1RF_11135	16.155	12.4016	7.2465	32.8849	229.279	112.948	3.38167	6.08482	2.22069e-05	0.00108437	-	sugar ABC superfamily ATP binding cassette transporter, sugar-binding protein	Environmental Information Processing	Membrane transport	ABC transporters [PATH:efi02010]
OG1RF_12570	1.64074	1.5502	1.61033	10.5701	16.9067	26.9252	3.49575	3.25345	1.15365e-10	2.71423e-08	-	sodium ion-translocating decarboxylase	#N/A	#N/A	#N/A
OG1RF_10296	5.42708	6.20079	2.95228	59.5059	53.0931	132.831	4.06644	5.43239	4.894e-09	7.91604e-07	mtlA2	PTS family mannitol porter, EIICB component	Metabolism	Carbohydrate metabolism	Fructose and mannose metabolism [PATH:efi00051]
OG1RF_12404	1.1359	0.31004	1.34195	4.30635	36.483	11.8747	4.16091	3.00632	1.33345e-05	0.000751653	-	D-isomer specific 2-hydroxyacid dehydrogenase	#N/A	#N/A	#N/A
OG1RF_11616	0.378633	0.31004	0.268389	2.34892	13.3474	3.45195	4.16621	1.98935	9.85719e-06	0.000607391	-	PTS system mannose/fructose/sorbose transporter subunit IIA	Environmental Information Processing	Membrane transport	Phosphotransferase system (PTS) [PATH:efi02060]
OG1RF_10297	0.631056	1.24016	0.536778	8.22121	16.6101	22.9209	4.34387	3.10629	1.62317e-09	3.00055e-07	mltF2	PTS family fructose/mannitol porter component IIA	Metabolism	Carbohydrate metabolism	Fructose and mannose metabolism [PATH:efi00051]
OG1RF_10103	31.4266	26.9734	39.99	1239.45	1243.98	1491.52	5.33508	9.87415	5.28358e-33	2.27899e-30	-	UIT3 family protein	#N/A	#N/A	#N/A
OG1RF_10102	19.8151	14.8819	20.666	962.274	1040.21	1258.03	5.87331	9.53331	5.67974e-42	3.67479e-39	ntcA	global nitrogen regulator NtcA	#N/A	#N/A	#N/A
OG1RF_10099	72.8238	52.3967	39.1848	4455.12	6314.22	4716.88	6.55316	11.6523	7.51985e-39	3.89227e-36	arcA	arginine deiminase	Metabolism	Amino acid metabolism	Arginine biosynthesis [PATH:efi00220]
OG1RF_10101	23.6015	18.9124	23.3498	1850.56	2231.69	2394.82	6.6142	10.4215	1.21971e-51	1.57831e-48	arcC	carbamate kinase	Metabolism	Overview	Carbon metabolism [PATH:efi01200]
OG1RF_10100	40.1351	27.9036	31.6699	3742.61	4849.86	4335.23	7.01266	11.4348	4.59953e-45	3.96786e-42	arcB	ornithine carbamoyltransferase	Metabolism	Overview	Biosynthesis of amino acids [PATH:efi01230]

## Sheet: S1H - RNAseq(dmprF1mprF2 vs WT)
Excel Table S1H - RNAseq analysis (ΔmprF1ΔmprF2 vs WT)
	OG1RF-1	OG1RF-2	OG1RF-3	ΔmprF1ΔmprF2-1	ΔmprF1ΔmprF2-2	ΔmprF1ΔmprF2-3	logFC	logCPM	PValue	FDR	Gene	Annotation	Group	subgroup1	subgroup2
OG1RF_10760	326.003	269.424	202.097	0	0	0	-13.0718	6.82546	4.0752e-62	1.05466e-58	mprF2	lysyl-tRNA synthetase	Environmental Information Processing	Signal transduction	Two-component system [PATH:efi02020]
OG1RF_10821	0.883478	0.31004	2.14711	0	0	0	-5.20036	0.264255	0.00171084	0.0212868	-	hypothetical protein	#N/A	#N/A	#N/A
OG1RF_10030	1.26211	0.930119	0.805167	0	0	0	-5.12537	0.313884	0.00119022	0.0167155	-	ABC superfamily ATP binding cassette transporter permease subunit	Genetic Information Processing	Translation	Aminoacyl-tRNA biosynthesis [PATH:efi00970]
OG1RF_11497	3.78633	2.79036	3.75745	0.262529	0.277879	0.501501	-3.33217	1.73271	3.94716e-06	0.000237564	purC	phosphoribosylaminoimidazolesuccinocarboxamide synthase	Metabolism	Nucleotide metabolism	Purine metabolism [PATH:efi00230]
OG1RF_11798	43.038	12.7116	20.9343	2.10023	3.05666	4.012	-3.10913	3.66623	1.59924e-08	1.88129e-06	xpt	xanthine phosphoribosyltransferase	Metabolism	Nucleotide metabolism	Purine metabolism [PATH:efi00230]
OG1RF_10991	2.01938	1.5502	2.14711	0.525057	0	0	-3.02533	0.764571	0.000935436	0.0146722	-	spermidine/putrescine ABC superfamily ATP binding cassette transporter, permease protein	Cellular Processes	Cellular communication	Quorum sensing [PATH:efi02024]
OG1RF_11495	2.14559	0.620079	2.68389	0.262529	0	0.501501	-2.96372	0.996059	0.00198377	0.0234429	purL2	phosphoribosylformylglycinamidine synthase	Metabolism	Nucleotide metabolism	Purine metabolism [PATH:efi00230]
OG1RF_11682	5.17466	2.17028	7.78328	0.525057	0.555757	1.003	-2.92134	2.02731	1.42216e-05	0.000634577	-	ABC superfamily ATP binding cassette transporter, binding protein	Environmental Information Processing	Membrane transport	ABC transporters [PATH:efi02010]
OG1RF_11684	3.28149	3.72047	7.78328	0.787586	0.277879	1.003	-2.84609	1.78766	2.01243e-05	0.000840025	-	ABC superfamily ATP binding cassette transporter, binding protein	Environmental Information Processing	Membrane transport	ABC transporters [PATH:efi02010]
OG1RF_12422	5.55329	4.34055	6.44134	1.31264	0.277879	0.501501	-2.84134	2.10063	3.23237e-06	0.000199175	-	S-layer protein	#N/A	#N/A	#N/A
OG1RF_10029	49.2223	21.0827	17.7137	4.20046	5.27969	2.5075	-2.83752	3.88314	2.10275e-09	2.86417e-07	mprF1	hypothetical protein	Genetic Information Processing	Translation	Aminoacyl-tRNA biosynthesis [PATH:efi00970]
OG1RF_12421	22.2132	9.30119	13.4195	1.57517	3.05666	2.006	-2.74922	3.44705	1.67787e-06	0.000113139	-	S-layer protein	#N/A	#N/A	#N/A
OG1RF_11797	77.6198	27.9036	42.4055	6.82574	8.33636	7.02101	-2.73644	4.60408	4.99381e-09	6.15428e-07	pbuX	xanthine permease	#N/A	#N/A	#N/A
OG1RF_12501	6.18435	3.1004	2.68389	0.787586	0.277879	1.003	-2.61364	1.57921	0.000493448	0.0091318	-	hypothetical protein	#N/A	#N/A	#N/A
OG1RF_11922	117.755	137.348	156.202	24.1526	20.8409	22.5675	-2.60325	6.73217	1.43417e-12	3.71164e-10	-	M protein trans-acting positive regulator	#N/A	#N/A	#N/A
OG1RF_11923	61.4648	74.4095	112.187	16.0142	8.61423	16.5495	-2.59799	6.00339	2.36962e-10	4.38041e-08	-	hypothetical protein	#N/A	#N/A	#N/A
OG1RF_10474	70.0472	19.2225	12.3459	2.10023	11.6709	3.009	-2.5822	3.92821	0.00325438	0.0328998	-	NMN family nicotinamide monnucleotide uptake permease	#N/A	#N/A	#N/A
OG1RF_10136	196.385	111.924	92.5942	14.1765	41.9597	14.5435	-2.49795	6.29689	0.000225433	0.00502125	-	iron (Fe3+) ABC superfamily ATP binding cassette transporter, binding protein	Environmental Information Processing	Membrane transport	ABC transporters [PATH:efi02010]
OG1RF_12138	11.2328	3.72047	9.39362	0.525057	1.66727	2.5075	-2.46535	2.31571	0.000526366	0.00957027	thiW	ThiW protein	#N/A	#N/A	#N/A
OG1RF_12302	9.46583	3.1004	4.29422	1.05011	1.38939	0.501501	-2.45464	2.01059	4.0397e-05	0.00147839	-	DAACS family dicarboxylate/amino acid:cation symporter	#N/A	#N/A	#N/A
OG1RF_12134	5.04845	2.48032	4.831	0.787586	0.555757	1.003	-2.42787	1.59575	0.000993429	0.0152995	-	MarR family transcriptional regulator	#N/A	#N/A	#N/A
OG1RF_11494	6.31056	9.30119	12.8827	2.88781	0.833636	1.5045	-2.37982	2.84762	3.54134e-05	0.00138863	purL	phosphoribosylformylglycinamidine synthase	Metabolism	Nucleotide metabolism	Purine metabolism [PATH:efi00230]
OG1RF_10882	20.8248	4.34055	5.90456	2.62529	2.22303	1.003	-2.36171	2.75975	0.000100621	0.00280008	-	APC family amino acid-polyamine-organocation transporter	#N/A	#N/A	#N/A
OG1RF_12135	20.951	6.82087	5.63617	0.525057	3.8903	2.5075	-2.29371	2.65646	0.00112252	0.016135	thiD2	phosphomethylpyrimidine kinase	Metabolism	Metabolism of cofactors and vitamins	Thiamine metabolism [PATH:efi00730]
OG1RF_10019	3566.1	3124.89	3530.93	418.995	1169.87	497.99	-2.29198	10.6977	4.54414e-06	0.000250218	manX2	PTS system mannose transporter subunit IIAB	Metabolism	Carbohydrate metabolism	Fructose and mannose metabolism [PATH:efi00051]
OG1RF_10181	68.154	59.8376	76.4909	11.5513	13.616	17.051	-2.29051	5.49314	2.92145e-10	5.04047e-08	-	M20D family peptidase	#N/A	#N/A	#N/A
OG1RF_10021	2396.5	2121.6	2552.38	299.282	840.305	314.441	-2.28125	10.1038	6.08395e-06	0.000328026	-	PTS system mannose/fructose/sorbose transporter subunit IID	Metabolism	Carbohydrate metabolism	Fructose and mannose metabolism [PATH:efi00051]
OG1RF_12031	183.385	66.9685	67.9024	12.3388	24.4533	29.5885	-2.27506	6.01324	1.70496e-06	0.000113139	-	integral membrane protein	#N/A	#N/A	#N/A
OG1RF_10020	1500.15	1228.38	1518.54	171.956	519.911	205.114	-2.24264	9.40568	1.44799e-05	0.000635151	manY	PTS family mannose/fructose/sorbose porter component IIC	Metabolism	Carbohydrate metabolism	Fructose and mannose metabolism [PATH:efi00051]
OG1RF_10018	1209.99	1043.28	1275.12	159.355	410.427	177.03	-2.23934	9.15222	4.36027e-06	0.000247196	manX	PTS family mannose/fructose/sorbose porter component IIB	Metabolism	Carbohydrate metabolism	Fructose and mannose metabolism [PATH:efi00051]
OG1RF_11493	4.92223	5.58071	6.44134	1.05011	1.11151	1.5045	-2.21568	2.03525	5.28628e-05	0.00173174	purF	amidophosphoribosyltransferase	Metabolism	Nucleotide metabolism	Purine metabolism [PATH:efi00230]
OG1RF_10994	6.56298	7.44095	27.9125	3.6754	2.50091	3.009	-2.16685	3.27343	0.000720288	0.0121837	ade	adenine deaminase	Metabolism	Nucleotide metabolism	Purine metabolism [PATH:efi00230]
OG1RF_10022	279.431	212.997	306.232	44.6298	92.2557	41.6245	-2.15691	7.03529	1.82792e-07	1.43354e-05	-	hypothetical protein	Genetic Information Processing	Translation	Aminoacyl-tRNA biosynthesis [PATH:efi00970]
OG1RF_12256	156.88	155.33	292.544	41.742	44.7384	52.6576	-2.1222	7.13191	1.87456e-09	2.6952e-07	mutS2	DNA mismatch repair protein MutS2	#N/A	#N/A	#N/A
OG1RF_11071	13.5046	3.1004	10.7356	1.57517	1.94515	3.009	-2.1203	2.84646	0.00189401	0.0228391	-	FtsW/RodA/SpovE family cell division protein	#N/A	#N/A	#N/A
OG1RF_11491	2.01938	3.72047	5.90456	0	1.66727	1.003	-2.07653	1.78435	0.00150116	0.0197209	purN	phosphoribosylglycinamide formyltransferase	Metabolism	Nucleotide metabolism	Purine metabolism [PATH:efi00230]
OG1RF_12255	81.28	89.9115	146.272	29.1407	25.8427	22.5675	-2.0252	6.30422	5.25128e-08	4.85368e-06	phoB	alkaline phosphatase	Metabolism	Metabolism of cofactors and vitamins	Thiamine metabolism [PATH:efi00730]
OG1RF_11201	15.7764	15.812	29.5228	5.5131	2.77879	7.02101	-2.02365	4.03334	4.24037e-05	0.0015033	msrA	ABC superfamily ATP binding cassette transporter, ABC protein	Environmental Information Processing	Membrane transport	ABC transporters [PATH:efi02010]
OG1RF_10536	27.0092	20.7726	22.2763	3.15034	7.22484	7.52251	-1.99997	4.01344	7.37322e-06	0.000381638	-	hypothetical protein	#N/A	#N/A	#N/A
OG1RF_11432	6.43677	9.61123	22.8131	3.6754	4.44606	1.003	-1.99725	3.15698	0.000532503	0.00957027	upp	uracil phosphoribosyltransferase	Metabolism	Nucleotide metabolism	Pyrimidine metabolism [PATH:efi00240]
OG1RF_10995	6.8154	6.51083	18.5188	1.31264	3.33454	3.5105	-1.98272	2.95711	0.00186269	0.0228391	mtaD	putative S-adenosylhomocysteine deaminase	#N/A	#N/A	#N/A
OG1RF_12129	182.628	131.457	155.397	18.6395	39.1809	62.1861	-1.97586	6.7906	0.000227004	0.00502125	-	ABC superfamily ATP binding cassette transporter, ABC protein	Environmental Information Processing	Membrane transport	ABC transporters [PATH:efi02010]
OG1RF_11927	102.988	87.1211	148.688	28.3531	22.786	35.6065	-1.97274	6.37167	1.5343e-07	1.32359e-05	azlC	LIV-E family branched chain amino acid exporter AzlC	#N/A	#N/A	#N/A
OG1RF_12128	59.0668	45.5758	56.0933	6.82574	12.2267	22.5675	-1.97106	5.16685	0.000493992	0.0091318	-	cobalt transporter	Environmental Information Processing	Membrane transport	ABC transporters [PATH:efi02010]
OG1RF_12127	67.6492	56.7372	73.5386	8.66344	13.8939	29.087	-1.95626	5.52615	0.000768418	0.0128301	tenA	thiaminase	Metabolism	Metabolism of cofactors and vitamins	Thiamine metabolism [PATH:efi00730]
OG1RF_10615	55.0281	59.8376	115.944	18.1145	15.8391	26.5795	-1.94036	5.8201	7.64447e-06	0.000387919	-	group 2 glycosyl transferase	#N/A	#N/A	#N/A
OG1RF_11069	15.7764	15.812	20.3976	2.62529	4.16818	7.52251	-1.92507	3.74219	5.03266e-05	0.00166981	-	putative transcriptional regulator	#N/A	#N/A	#N/A
OG1RF_12050	3.15528	3.41043	1.87872	1.31264	0.555757	0	-1.92399	1.01008	0.00344121	0.0338625	-	HAD-superfamily hydrolase	#N/A	#N/A	#N/A
OG1RF_11067	8.20372	6.51083	11.2723	3.41287	0.555757	3.009	-1.92393	2.7763	0.000153102	0.00373801	-	PadR family transcriptional regulator	#N/A	#N/A	#N/A
OG1RF_12132	22.5918	8.99115	11.5407	2.88781	4.72394	4.012	-1.91802	3.23867	4.61844e-05	0.00159142	yniG	EmrB/QacA family drug resistance transporter	#N/A	#N/A	#N/A
OG1RF_12130	55.5329	39.065	42.1371	6.03816	15.2833	16.048	-1.88311	5.01666	0.000846241	0.013774	-	ABC superfamily ATP binding cassette transporter, membrane protein	#N/A	#N/A	#N/A
OG1RF_11489	10.9804	12.4016	13.9562	3.6754	1.66727	5.51651	-1.84077	3.23857	0.000121476	0.00317352	purD	phosphoribosylamine--glycine ligase	Metabolism	Nucleotide metabolism	Purine metabolism [PATH:efi00230]
OG1RF_10083	10.8542	11.4715	11.2723	3.15034	2.77879	3.5105	-1.83371	3.20037	0.00100342	0.0152995	-	M protein trans-acting positive regulator	#N/A	#N/A	#N/A
OG1RF_11223	7.06782	8.06103	11.2723	2.62529	1.94515	3.009	-1.80558	2.80253	0.000122624	0.00317352	-	hypothetical protein	#N/A	#N/A	#N/A
OG1RF_11875	42.0283	21.0827	23.8866	8.40091	9.44787	7.02101	-1.8017	4.33088	6.93742e-06	0.000366409	-	acyl-CoA thioester hydrolase	#N/A	#N/A	#N/A
OG1RF_11523	26.1257	15.1919	47.7732	8.92597	7.22484	9.52851	-1.79793	4.49824	0.000446744	0.00862816	-	LysR family transcriptional regulator	#N/A	#N/A	#N/A
OG1RF_11490	9.84447	12.4016	16.9085	4.46298	3.8903	2.5075	-1.79188	3.26572	0.00022136	0.00502125	purH	bifunctional purine biosynthesis protein PurH	Metabolism	Nucleotide metabolism	Purine metabolism [PATH:efi00230]
OG1RF_11928	23.6015	18.6024	40.5267	7.08827	7.50272	9.52851	-1.78964	4.43177	4.11299e-05	0.00147839	azlD	LIV-E family branched chain amino acid exporter AzlD	#N/A	#N/A	#N/A
OG1RF_11598	15.7764	9.30119	11.2723	4.20046	2.50091	4.012	-1.78462	3.27203	0.000215319	0.00493138	yedF	PTS family porter component IIABC	#N/A	#N/A	#N/A
OG1RF_10858	17.922	7.44095	14.493	3.41287	2.77879	6.01801	-1.77595	3.17211	0.000460268	0.0088235	-	MFS family major facilitator transporter	#N/A	#N/A	#N/A
OG1RF_11631	164.958	66.9685	67.0973	21.2648	39.1809	27.081	-1.77371	5.75513	0.000167462	0.00397607	-	putative phosphomethylpyrimidine kinase	Metabolism	Metabolism of cofactors and vitamins	Vitamin B6 metabolism [PATH:efi00750]
OG1RF_10457	140.725	55.8071	53.9462	19.4271	32.5118	22.066	-1.76017	5.57781	4.07898e-05	0.00147839	-	voltage-gated chloride channel family protein	#N/A	#N/A	#N/A
OG1RF_11498	6.68919	5.89075	6.97811	1.57517	2.22303	2.006	-1.75362	2.43104	0.000146259	0.00360494	purK	phosphoribosylaminoimidazole carboxylase ATPase subunit PurK	Metabolism	Nucleotide metabolism	Purine metabolism [PATH:efi00230]
OG1RF_10380	7.32025	8.68111	7.78328	3.41287	1.94515	1.5045	-1.72029	2.86294	0.00167482	0.0209393	-	nitroreductase	#N/A	#N/A	#N/A
OG1RF_11629	99.4544	35.0345	46.6997	15.2267	19.4515	21.063	-1.70922	5.01336	0.00059199	0.0104222	ywlG	hypothetical protein	#N/A	#N/A	#N/A
OG1RF_12284	38.873	12.4016	14.7614	4.46298	9.16999	7.02101	-1.6972	3.64597	0.000313479	0.0065958	-	sulfate transporter/STAS domain protein	#N/A	#N/A	#N/A
OG1RF_11012	8.83478	4.96063	7.2465	1.8377	1.66727	3.5105	-1.68516	2.31574	0.00163816	0.0207822	-	hypothetical protein	#N/A	#N/A	#N/A
OG1RF_11308	48.4651	31.004	41.3319	10.2386	12.5045	15.5465	-1.67458	5.02293	4.50338e-05	0.00157496	-	N-acetyltransferase	#N/A	#N/A	#N/A
OG1RF_11442	296.218	218.888	318.846	71.4078	106.427	83.7506	-1.67233	7.8688	2.26681e-06	0.000146662	mdlB	multidrug ABC superfamily ATP binding cassette transporter, ABC protein	Environmental Information Processing	Membrane transport	ABC transporters [PATH:efi02010]
OG1RF_11426	49.7272	57.3573	126.68	36.754	26.9542	9.02701	-1.66635	5.89726	0.00112782	0.016135	pyrK	dihydroorotate dehydrogenase electron transfer subunit	Metabolism	Nucleotide metabolism	Pyrimidine metabolism [PATH:efi00240]
OG1RF_12185	1225.26	1215.67	2566.34	451.024	314.836	839.01	-1.6424	10.367	0.000103648	0.00285362	fabD	malonyl-CoA-[acyl-carrier-protein] transacylase	Metabolism	Overview	Fatty acid metabolism [PATH:efi01212]
OG1RF_12186	978.641	1152.42	2819.69	435.797	272.599	882.641	-1.63847	10.3422	0.00041691	0.0081125	fabK	enoyl-ACP reductase	Metabolism	Overview	Fatty acid metabolism [PATH:efi01212]
OG1RF_10618	28.7761	27.5935	37.5745	10.5011	10.0036	9.52851	-1.63731	4.6794	7.91931e-05	0.00235577	-	hypothetical protein	#N/A	#N/A	#N/A
OG1RF_10614	81.6586	86.8111	106.55	22.5775	33.9012	32.5975	-1.62872	6.06047	1.21728e-05	0.000585307	-	hypothetical protein	#N/A	#N/A	#N/A
OG1RF_11114	3.02907	7.75099	8.58845	1.8377	2.22303	2.006	-1.61696	2.43633	0.00306624	0.0319977	-	hypothetical protein	#N/A	#N/A	#N/A
OG1RF_10898	59.5717	200.596	121.312	46.7301	36.4021	41.123	-1.61544	6.68891	0.00288453	0.0302233	-	ABC superfamily ATP binding cassette transporter, ABC protein	Environmental Information Processing	Membrane transport	ABC transporters [PATH:efi02010]
OG1RF_10685	12.9997	8.68111	5.90456	3.41287	3.8903	1.5045	-1.59272	3.00986	0.000552231	0.00985637	rgfB	endonuclease/exonuclease/phosphatase family protein RgfB	Metabolism	Carbohydrate metabolism	Starch and sucrose metabolism [PATH:efi00500]
OG1RF_10292	28.3975	23.873	29.7912	8.66344	6.66908	12.5375	-1.58861	4.36824	7.05485e-05	0.002148	mtlA	PTS family mannitol porter, EIICB component	Metabolism	Carbohydrate metabolism	Fructose and mannose metabolism [PATH:efi00051]
OG1RF_12407	8.96099	5.89075	5.90456	2.36276	1.11151	4.012	-1.58757	2.68838	0.0024839	0.0275212	-	hypothetical protein	#N/A	#N/A	#N/A
OG1RF_10180	82.5421	78.44	93.6678	23.1025	27.2321	35.105	-1.58412	5.89478	1.18644e-05	0.000585307	-	hypothetical protein	#N/A	#N/A	#N/A
OG1RF_10111	4.03876	5.89075	3.75745	1.8377	1.38939	1.003	-1.58168	1.73079	0.00144515	0.0191798	-	ornithine cyclodeaminase/mu-crystallin family protein	Metabolism	Overview	Biosynthesis of amino acids [PATH:efi01230]
OG1RF_11431	32.5625	44.6457	92.3258	23.8901	21.6745	10.5315	-1.57649	5.31826	0.00121662	0.0168375	pyrP	NCS family uracil:cation symporter	#N/A	#N/A	#N/A
OG1RF_12084	544.349	738.204	847.572	311.359	210.91	194.582	-1.56957	9.02055	2.82855e-06	0.000178544	-	ABC superfamily ATP binding cassette transporter, ABC protein	Environmental Information Processing	Membrane transport	ABC transporters [PATH:efi02010]
OG1RF_11428	59.5717	65.1083	187.872	49.3554	37.5136	19.057	-1.55067	6.26382	0.00189738	0.0228391	carA	carbamoyl-phosphate synthase small subunit	Metabolism	Nucleotide metabolism	Pyrimidine metabolism [PATH:efi00240]
OG1RF_10490	64.1153	60.1477	133.121	21.5273	22.786	44.6336	-1.54341	6.13551	0.000966685	0.0149807	-	cell wall surface anchor family protein	#N/A	#N/A	#N/A
OG1RF_11430	32.4363	34.7244	73.807	17.3269	18.6179	12.036	-1.53972	5.15149	0.000709204	0.0120751	pyrB	aspartate carbamoyltransferase	Metabolism	Nucleotide metabolism	Pyrimidine metabolism [PATH:efi00240]
OG1RF_11429	65.756	66.3485	219.274	51.7181	48.073	20.5615	-1.53643	6.43671	0.0022696	0.0258755	pyrC	dihydroorotase	Metabolism	Nucleotide metabolism	Pyrimidine metabolism [PATH:efi00240]
OG1RF_10543	7.69888	4.34055	3.75745	1.57517	2.77879	1.003	-1.52347	2.33316	0.00248839	0.0275212	-	hypothetical protein	#N/A	#N/A	#N/A
OG1RF_10616	212.035	253.302	285.834	78.7586	70.3033	113.339	-1.52079	7.65195	1.5741e-05	0.000667831	-	cellulose synthase catalytic subunit	#N/A	#N/A	#N/A
OG1RF_11074	68.154	39.9951	57.4352	21.0023	13.3382	24.072	-1.51838	5.47453	4.08755e-05	0.00147839	mgtA	magnesium-importing ATPase	#N/A	#N/A	#N/A
OG1RF_11311	17.4171	20.7726	18.2505	5.5131	6.39121	8.02401	-1.5177	3.9649	0.000240405	0.00522831	-	ABC superfamily ATP binding cassette transporter, ABC/membrane protein	#N/A	#N/A	#N/A
OG1RF_12184	1188.28	1027.47	1857.25	411.12	336.233	684.047	-1.50963	10.0487	4.89226e-05	0.00164431	fabG3	3-oxoacyl-ACP reductase	Metabolism	Overview	Fatty acid metabolism [PATH:efi01212]
OG1RF_12557	765.849	389.41	618.905	145.966	155.612	324.972	-1.50476	8.58127	0.000120293	0.00317352	trmE	tRNA modification GTPase TrmE	#N/A	#N/A	#N/A
OG1RF_11425	65.1249	65.4183	180.089	50.4055	40.5703	18.054	-1.50048	6.24433	0.00362704	0.0354218	pyrDB	dihydroorotate oxidase	Metabolism	Nucleotide metabolism	Pyrimidine metabolism [PATH:efi00240]
OG1RF_10601	145.648	43.0955	35.6957	19.9522	38.3472	21.5645	-1.49159	5.38248	0.00316797	0.032406	-	potassium uptake protein	#N/A	#N/A	#N/A
OG1RF_12484	56.6688	43.7156	57.4352	20.4772	16.6727	19.057	-1.49029	5.33022	6.30477e-05	0.00196587	-	hypothetical protein	#N/A	#N/A	#N/A
OG1RF_10476	87.2119	50.8465	31.6699	12.3388	27.7879	21.063	-1.4771	5.08729	0.00188399	0.0228391	-	hypothetical protein	#N/A	#N/A	#N/A
OG1RF_10520	17.6696	8.68111	8.05167	3.93793	4.72394	4.012	-1.46179	2.93671	0.000870697	0.0138243	-	TetR family transcriptional regulator	#N/A	#N/A	#N/A
OG1RF_10148	52.3776	30.3839	28.4492	10.2386	15.2833	15.5465	-1.45276	4.64299	0.000385503	0.00767447	thiD	phosphomethylpyrimidine kinase	Metabolism	Metabolism of cofactors and vitamins	Vitamin B6 metabolism [PATH:efi00750]
OG1RF_10617	90.241	73.7894	87.4948	29.1407	27.51	35.6065	-1.45269	6.10314	8.53808e-05	0.00248276	-	hypothetical protein	#N/A	#N/A	#N/A
OG1RF_10761	63.4842	63.8681	52.3359	27.303	15.5612	23.069	-1.44712	5.34354	9.17193e-05	0.00263744	-	alpha/beta hydrolase fold family hydrolase	#N/A	#N/A	#N/A
OG1RF_10357	314.771	214.857	233.498	49.3554	77.2502	154.964	-1.44518	7.29171	0.000586491	0.0103962	nrdI	ribonucleotide-diphosphate reductase subunit gamma	#N/A	#N/A	#N/A
OG1RF_11261	682.55	673.096	759.004	150.691	232.306	395.684	-1.4428	9.06432	0.00152845	0.0197782	-	hypothetical protein	#N/A	#N/A	#N/A
OG1RF_12133	7.32025	4.03051	5.90456	1.8377	2.22303	2.5075	-1.44032	2.28556	0.00548538	0.0477986	-	major facilitator family transporter	#N/A	#N/A	#N/A
OG1RF_11427	304.043	348.174	851.598	257.803	208.965	88.2641	-1.4354	8.60296	0.00192656	0.0229767	carB	carbamoyl-phosphate synthase large subunit	Metabolism	Nucleotide metabolism	Pyrimidine metabolism [PATH:efi00240]
OG1RF_12523	19.8151	16.1221	28.1808	4.20046	11.1151	8.52551	-1.43232	3.92687	0.00201038	0.0236451	-	hydantoinase/oxoprolinase	#N/A	#N/A	#N/A
OG1RF_11979	183.385	116.265	103.598	40.6919	56.4093	55.1651	-1.40938	6.56746	6.44564e-05	0.00198587	-	FMN-dependent NADH-azoreductase	#N/A	#N/A	#N/A
OG1RF_10187	34.077	17.6723	15.5666	7.08827	9.16999	9.52851	-1.40718	3.91663	0.00102356	0.0154896	brnQ	LIVCS family branched chain amino acid:cation symporter	#N/A	#N/A	#N/A
OG1RF_12480	69.2899	96.1123	115.407	38.8542	23.8976	43.6306	-1.40462	6.48261	6.11492e-05	0.00192993	-	DEAH-box family ATP-dependent helicase	#N/A	#N/A	#N/A
OG1RF_10294	23.3491	17.3622	11.0039	6.03816	6.39121	7.52251	-1.39686	3.7184	0.0012102	0.0168375	mltF	PTS family fructose/mannitol porter component IIA	Metabolism	Carbohydrate metabolism	Fructose and mannose metabolism [PATH:efi00051]
OG1RF_11443	274.131	211.757	281.54	88.9972	108.373	96.2881	-1.38593	7.83304	1.51062e-05	0.000651581	mdlA	multidrug ABC superfamily ATP binding cassette transporter, ABC protein	Environmental Information Processing	Membrane transport	ABC transporters [PATH:efi02010]
OG1RF_10355	2216.39	1529.43	1471.31	379.616	675.523	949.341	-1.3805	10.1503	0.00469341	0.0421007	nrdF	ribonucleotide-diphosphate reductase subunit beta	Metabolism	Nucleotide metabolism	Purine metabolism [PATH:efi00230]
OG1RF_10358	517.97	330.192	418.418	102.124	140.884	244.732	-1.38025	7.9815	0.000492179	0.0091318	nrdH	glutaredoxin	#N/A	#N/A	#N/A
OG1RF_10492	35.2129	45.2658	50.7255	12.6014	14.7276	24.072	-1.36502	5.28631	0.00322076	0.0326876	-	M protein trans-acting positive regulator	#N/A	#N/A	#N/A
OG1RF_12182	797.907	771.688	1547.53	343.125	313.725	564.188	-1.3529	9.73274	0.000689858	0.0119024	accB	acetyl-CoA carboxylase biotin carboxyl carrier subunit	Metabolism	Overview	Carbon metabolism [PATH:efi01200]
OG1RF_10530	113.969	65.4183	34.6222	19.1646	41.9597	23.069	-1.34538	5.56747	0.00225092	0.025776	pap2?	type 2 phosphatidic acid phosphatase	Metabolism	Glycan biosynthesis and metabolism	Peptidoglycan biosynthesis [PATH:efi00550]
OG1RF_12512	30.9217	12.7116	11.2723	5.77563	10.8373	5.01501	-1.33867	3.70245	0.00469213	0.0421007	-	heptaprenyl diphosphate synthase component I	Metabolism	Metabolism of terpenoids and polyketides	Terpenoid backbone biosynthesis [PATH:efi00900]
OG1RF_11681	14.7667	9.30119	15.5666	5.25057	5.83545	4.51351	-1.33428	3.27076	0.00112091	0.016135	hipO2	aminoacylase	#N/A	#N/A	#N/A
OG1RF_12183	1845.84	1532.22	2838.75	739.543	661.907	1069.7	-1.33139	10.7117	0.000228955	0.0050215	fabF2	beta-ketoacyl-acyl-carrier-protein synthase II	Metabolism	Overview	Fatty acid metabolism [PATH:efi01212]
OG1RF_12294	31.9314	32.8642	26.0337	12.6014	12.7824	10.5315	-1.32706	4.55026	0.000196426	0.00457973	pmr1	P-ATPase superfamily P-type ATPase cation transporter	#N/A	#N/A	#N/A
OG1RF_10556	58.0571	34.4144	20.3976	11.0262	14.1718	20.5615	-1.3248	4.65728	0.00414967	0.0391947	udk	uridine kinase	Metabolism	Nucleotide metabolism	Pyrimidine metabolism [PATH:efi00240]
OG1RF_12556	1195.35	725.493	1220.63	337.087	321.228	602.302	-1.31866	9.50339	0.000290757	0.00616787	gidA	tRNA uridine 5-carboxymethylaminomethyl modification protein GidA	#N/A	#N/A	#N/A
OG1RF_10054	36.0964	10.8514	19.8608	9.71355	5.83545	12.036	-1.31273	3.85569	0.00448296	0.0409961	purR	purine operon repressor	Genetic Information Processing	Translation	Aminoacyl-tRNA biosynthesis [PATH:efi00970]
OG1RF_11720	93.3962	69.7589	73.5386	23.365	31.956	41.123	-1.30662	5.77676	0.000399014	0.0078231	-	group 2 glycosyl transferase	#N/A	#N/A	#N/A
OG1RF_10293	61.591	53.0168	52.8726	20.7398	23.3418	24.072	-1.30155	5.46193	0.000105596	0.00287667	-	mannitol operon transcriptional antiterminator	#N/A	#N/A	#N/A
OG1RF_11424	41.9021	38.7549	68.7076	25.9903	22.5082	11.5345	-1.29694	5.31713	0.00341082	0.0336916	pyrF	orotidine-5'-phosphate decarboxylase	Metabolism	Nucleotide metabolism	Pyrimidine metabolism [PATH:efi00240]
OG1RF_11925	163.822	129.907	165.059	59.8565	60.2996	67.2011	-1.29429	6.84505	3.6437e-05	0.00140745	-	hypothetical protein	#N/A	#N/A	#N/A
OG1RF_11741	9.46583	5.58071	11.2723	4.20046	2.77879	4.012	-1.27659	2.92062	0.00528719	0.0462272	-	flavodoxin	#N/A	#N/A	#N/A
OG1RF_10356	5488.54	3868.67	3768.72	1044.6	1741.19	2676.51	-1.26506	11.4591	0.00552926	0.0480192	nrdE	ribonucleotide-diphosphate reductase subunit alpha	Metabolism	Nucleotide metabolism	Purine metabolism [PATH:efi00230]
OG1RF_10496	3556.63	3944.01	5848.46	1636.6	1283.24	2655.45	-1.25989	11.6865	0.000247814	0.00534452	glnP	amino acid ABC superfamily ATP binding cassette transporter, binding/permease protein	#N/A	#N/A	#N/A
OG1RF_11694	370.682	219.198	194.85	75.0832	121.433	132.396	-1.25756	7.43771	0.00119489	0.0167155	-	ABC superfamily ATP binding cassette transporter, ABC protein	Environmental Information Processing	Membrane transport	ABC transporters [PATH:efi02010]
OG1RF_12238	37.4847	18.2923	34.0854	15.4892	7.7806	15.045	-1.24554	4.50711	0.00267436	0.0289592	-	NCS2 family xanthine/uracil permease family protein	#N/A	#N/A	#N/A
OG1RF_10529	272.868	106.034	107.356	57.7563	88.9211	58.6756	-1.24452	6.77545	0.00141394	0.0188622	-	radical SAM protein	#N/A	#N/A	#N/A
OG1RF_11693	106.396	68.8288	57.972	23.365	38.903	36.6095	-1.24403	5.79358	0.00191664	0.0229641	-	cobalt (Co2+) ABC superfamily ATP binding cassette transporter, membrane protein	Environmental Information Processing	Membrane transport	ABC transporters [PATH:efi02010]
OG1RF_10656	47.3292	17.6723	20.9343	12.0763	9.16999	16.048	-1.23516	4.254	0.00452263	0.0412132	-	amino acid permease	#N/A	#N/A	#N/A
OG1RF_10672	47.203	28.5236	39.7216	13.6515	11.9488	24.5735	-1.2319	4.74632	0.00230414	0.0260398	-	GNAT family acetyltransferase	#N/A	#N/A	#N/A
OG1RF_12181	567.319	566.442	867.433	254.653	255.37	348.041	-1.22263	9.12187	0.000137305	0.00341679	fabZ2	(3R)-hydroxymyristoyl-ACP dehydratase	Metabolism	Overview	Fatty acid metabolism [PATH:efi01212]
OG1RF_10491	29.5334	31.004	50.4571	14.4391	13.8939	20.5615	-1.19224	5.08851	0.00409489	0.0389617	-		#N/A	#N/A	#N/A
OG1RF_10256	48.2127	50.2264	80.2483	23.1025	13.616	42.6275	-1.18902	5.64503	0.00442063	0.0405695	-	HAD-superfamily hydrolase	#N/A	#N/A	#N/A
OG1RF_10528	157.385	75.6496	67.0973	33.8662	58.0766	40.12	-1.18653	6.10258	0.00216096	0.0248558	-	rRNA methylase	#N/A	#N/A	#N/A
OG1RF_12485	2314.84	2300.49	2888.13	943.527	823.91	1542.62	-1.18112	10.9916	0.000864042	0.0138177	-	phosphatidylglycerol--membrane-oligosaccharide glycerophosphotransferase	#N/A	#N/A	#N/A
OG1RF_10613	83.8042	101.693	103.867	33.6036	45.85	48.6456	-1.17844	6.22991	0.000373671	0.00755517	-	hypothetical protein	#N/A	#N/A	#N/A
OG1RF_12391	264.286	161.221	136.342	64.057	80.8627	106.318	-1.16567	7.01164	0.00327609	0.0329903	gmk2	guanylate kinase	Metabolism	Nucleotide metabolism	Purine metabolism [PATH:efi00230]
OG1RF_11045	14.1356	12.0915	18.7872	6.82574	6.66908	6.51951	-1.16233	3.70876	0.0027545	0.0294573	-	hypothetical protein	#N/A	#N/A	#N/A
OG1RF_10626	152.463	92.7018	75.4173	38.3292	60.0218	45.1351	-1.16145	6.27196	0.00204875	0.0238836	-	hypothetical protein	#N/A	#N/A	#N/A
OG1RF_11346	91.8817	119.365	116.212	43.8423	41.4039	62.6876	-1.15229	6.77122	0.000323866	0.0067594	-	sensor histidine kinase	#N/A	#N/A	#N/A
OG1RF_11539	48.4651	30.6939	33.0118	13.389	19.1736	18.5555	-1.14592	4.83856	0.00196779	0.0233607	-	membrane protein	#N/A	#N/A	#N/A
OG1RF_11230	239.423	171.452	83.469	54.8685	93.6451	75.2251	-1.14538	7.26084	0.00424367	0.0393642	sacT	SacPA operon antiterminator	#N/A	#N/A	#N/A
OG1RF_11680	59.0668	41.2353	54.483	23.365	16.9506	31.093	-1.1312	5.36459	0.0027099	0.0291005	-	ABC superfamily ATP binding cassette transporter, ABC protein	#N/A	#N/A	#N/A
OG1RF_11924	666.521	885.473	1011.02	399.306	273.155	501.501	-1.12712	9.66834	0.000864942	0.0138177	-	cell wall surface anchor family protein	#N/A	#N/A	#N/A
OG1RF_10585	42.2807	35.6545	53.4094	18.1145	15.8391	27.081	-1.12202	5.09161	0.0026148	0.0285532	-	M protein trans-acting positive regulator	#N/A	#N/A	#N/A
OG1RF_11926	163.696	161.221	169.353	65.6321	73.6378	88.7656	-1.11966	7.04338	0.000159223	0.00385111	-	cro/CI family transcriptional regulator	#N/A	#N/A	#N/A
OG1RF_10289	20.0676	26.9734	27.1073	10.7637	10.5594	13.039	-1.11238	4.31641	0.00177252	0.0218569	-	MarR family transcriptional regulator	#N/A	#N/A	#N/A
OG1RF_12180	3342.7	3418.5	5267.67	1732.16	1661.16	2184.54	-1.10881	11.7023	0.000883592	0.0139435	accC	acetyl-CoA carboxylase subunit A	Metabolism	Overview	Carbon metabolism [PATH:efi01200]
OG1RF_10648	17.6696	14.2618	20.3976	10.2386	6.94696	7.02101	-1.09668	3.80337	0.00399971	0.0384805	-	sulfate transporter	#N/A	#N/A	#N/A
OG1RF_11231	707.918	450.177	323.946	200.834	254.259	240.219	-1.09258	8.9075	0.00427584	0.039521	ptsG	PTS family glucose porter, IICBA component	Metabolism	Carbohydrate metabolism	Amino sugar and nucleotide sugar metabolism [PATH:efi00520]
OG1RF_12487	5007.81	2191.05	2010.23	1181.38	1646.71	1521.05	-1.08254	10.9594	0.00288052	0.0302233	rplM	50S ribosomal protein L13	Genetic Information Processing	Translation	Ribosome [PATH:efi03010]
OG1RF_10210	306.441	497.924	566.569	232.6	144.775	271.813	-1.07923	8.68956	0.00129466	0.017661	hslO	chaperonin HslO	#N/A	#N/A	#N/A
OG1RF_10307	152.589	123.706	114.602	58.2813	61.4112	66.1981	-1.07539	6.48504	0.000384076	0.00767447	lmrB	MFS family lincomycin resistance protein LmrB	#N/A	#N/A	#N/A
OG1RF_10228	373.711	274.075	258.995	125.226	166.727	146.94	-1.04772	7.86399	0.00100499	0.0152995	pyrDA	dihydroorotate oxidase	Metabolism	Nucleotide metabolism	Pyrimidine metabolism [PATH:efi00240]
OG1RF_10223	105.26	95.4922	175.258	63.0068	56.6872	62.1861	-1.04728	6.66289	0.00496728	0.0437255	-	hypothetical protein	#N/A	#N/A	#N/A
OG1RF_11672	27.0092	35.9646	32.4751	13.6515	18.6179	14.042	-1.03095	4.75043	0.00309128	0.0320009	-	major facilitator family transporter	#N/A	#N/A	#N/A
OG1RF_10781	1015.62	547.84	470.486	326.848	326.785	344.531	-1.02782	8.88525	0.00126389	0.0173987	rpmF	50S ribosomal protein L32	Genetic Information Processing	Translation	Ribosome [PATH:efi03010]
OG1RF_10334	259.995	204.936	286.103	117.613	126.157	125.375	-1.02505	7.54345	0.00270114	0.0291005	menH	putative 2-succinyl-6-hydroxy-2,4-cyclohexadiene-1-carboxylate synthase	Metabolism	Metabolism of cofactors and vitamins	Ubiquinone and other terpenoid-quinone biosynthesis [PATH:efi00130]
OG1RF_10495	1124.79	1040.8	1202.38	491.716	481.286	689.563	-1.01922	9.77185	0.000705158	0.0120751	-	ABC superfamily ATP binding cassette transporter, ABC protein	#N/A	#N/A	#N/A
OG1RF_11326	220.365	209.587	258.19	107.374	117.265	115.345	-1.01727	7.64637	0.00112845	0.016135	-	hypothetical protein	#N/A	#N/A	#N/A
OG1RF_12179	1477.93	1244.19	1825.58	747.681	717.205	787.857	-1.01354	10.2762	0.00164721	0.020795	accD	acetyl-coA carboxylase carboxyl transferase subunit beta	Metabolism	Overview	Carbon metabolism [PATH:efi01200]
OG1RF_11096	60.96	40.3051	42.1371	26.7779	20.0073	24.5735	-1.01269	5.29922	0.00406048	0.0388616	-	hypothetical protein	#N/A	#N/A	#N/A
OG1RF_12339	216.2	150.369	106.819	69.8326	83.0857	84.7536	-0.997057	6.70836	0.00379829	0.036679	-	formate/nitrite transporter	#N/A	#N/A	#N/A
OG1RF_11752	178.841	167.111	203.17	93.9852	66.413	116.348	-0.992901	7.39221	0.00106623	0.015735	-	hypothetical protein	#N/A	#N/A	#N/A
OG1RF_11347	28.5237	33.1742	25.497	15.4892	15.0054	13.5405	-0.976081	4.88258	0.00413156	0.0391666	-	response regulator	#N/A	#N/A	#N/A
OG1RF_10335	518.98	446.457	449.015	238.376	276.211	216.147	-0.952291	8.49258	0.00262617	0.0285568	menC	o-succinylbenzoate synthase	Metabolism	Metabolism of cofactors and vitamins	Ubiquinone and other terpenoid-quinone biosynthesis [PATH:efi00130]
OG1RF_11723	729.248	783.16	969.153	432.91	393.476	457.369	-0.950975	9.4107	0.000862953	0.0138177	-	brp/Blh family beta-carotene 15,15'-monooxygenase	#N/A	#N/A	#N/A
OG1RF_12187	2203.02	1450.99	1520.69	698.851	760.276	1236.2	-0.941772	10.3878	0.00421712	0.0392586	acpP	acyl carrier protein	#N/A	#N/A	#N/A
OG1RF_10784	810.023	893.844	958.954	479.115	324.562	598.29	-0.926194	9.58074	0.0051937	0.0455637	csrS	sensor histidine kinase CsrS	#N/A	#N/A	#N/A
OG1RF_10306	187.424	177.033	137.952	83.4841	86.6981	101.805	-0.888228	6.97244	0.00251609	0.0277091	-	hypothetical protein	#N/A	#N/A	#N/A
OG1RF_11037	97.435	129.597	107.356	61.6942	48.3509	73.2191	-0.870485	6.77198	0.00581292	0.0496496	-	cell wall surface anchor family protein	#N/A	#N/A	#N/A
OG1RF_12178	1364.09	1107.77	1453.59	748.469	727.486	684.548	-0.861417	10.0727	0.00470597	0.0421007	accA	acetyl-coA carboxylase carboxyl transferase subunit alpha	Metabolism	Overview	Carbon metabolism [PATH:efi01200]
OG1RF_11722	677.88	564.892	596.36	304.008	375.97	344.531	-0.844381	8.93535	0.00286225	0.0302233	-	hypothetical protein	#N/A	#N/A	#N/A
OG1RF_10922	473.923	688.288	464.581	336.299	273.155	300.399	-0.837729	8.8823	0.00406936	0.0388616	-	hypothetical protein	#N/A	#N/A	#N/A
OG1RF_10016	1309.06	1156.76	1147.09	646.608	634.952	768.8	-0.817696	9.84915	0.00454278	0.0412516	-	ABC superfamily ATP binding cassette transporter, ABC protein	Genetic Information Processing	Translation	Aminoacyl-tRNA biosynthesis [PATH:efi00970]
OG1RF_12440	138.958	155.64	139.294	258.853	243.144	280.84	0.851196	7.55632	0.00339042	0.0336916	cinA	competence/damage-inducible protein CinA	Metabolism	Metabolism of cofactors and vitamins	Nicotinate and nicotinamide metabolism [PATH:efi00760]
OG1RF_11761	58.1833	75.9597	76.2225	124.964	126.435	130.892	0.864078	7.01957	0.00435599	0.0401185	-	ABC superfamily ATP binding cassette transporter, binding protein	Environmental Information Processing	Membrane transport	ABC transporters [PATH:efi02010]
OG1RF_10594	292.305	299.808	303.548	629.018	454.331	556.666	0.872677	8.50546	0.00242086	0.0271221	opuCB	glycine/betaine/carnitine/choline ABC superfamily ATP binding cassette transporter, membrane protein	Environmental Information Processing	Membrane transport	ABC transporters [PATH:efi02010]
OG1RF_10592	329.285	310.35	286.103	636.107	516.02	571.711	0.896665	8.58405	0.0014717	0.0194324	opuCD	glycine/betaine/carnitine/choline ABC superfamily ATP binding cassette transporter, membrane protein	Environmental Information Processing	Membrane transport	ABC transporters [PATH:efi02010]
OG1RF_10975	200.423	257.953	198.071	479.902	406.814	344.531	0.908666	8.12411	0.00236862	0.0266521	-	crossover junction endodeoxyribonuclease	#N/A	#N/A	#N/A
OG1RF_10593	512.291	527.997	480.148	1066.13	851.142	943.824	0.91208	9.33591	0.0012966	0.017661	opuCC	glycine/betaine/carnitine/choline ABC superfamily ATP binding cassette transporter, binding protein	Environmental Information Processing	Membrane transport	ABC transporters [PATH:efi02010]
OG1RF_11436	196.258	213.307	237.524	455.487	324.284	443.327	0.918516	8.16727	0.00177355	0.0218569	fhs	formate--tetrahydrofolate ligase	Metabolism	Overview	Carbon metabolism [PATH:efi01200]
OG1RF_12490	63.7366	98.2825	78.1012	169.331	149.499	141.423	0.942102	6.829	0.00494161	0.0436481	gntK	gluconokinase	Metabolism	Overview	Carbon metabolism [PATH:efi01200]
OG1RF_11148	126.968	145.409	204.781	300.858	367.355	253.759	0.951972	8.23166	0.00333518	0.0334552	dhaK	dihydroxyacetone kinase	Metabolism	Lipid metabolism	Glycerolipid metabolism [PATH:efi00561]
OG1RF_10245	658.948	686.738	416.271	1283.24	1145.14	1039.11	0.976697	9.61522	0.00201915	0.0236451	pepC	aminopeptidase C	#N/A	#N/A	#N/A
OG1RF_12025	26.883	43.4055	26.0337	69.3075	62.8006	59.6786	1.00041	5.43705	0.00567203	0.0488668	-	cro/CI family transcriptional regulator	#N/A	#N/A	#N/A
OG1RF_11793	295.082	422.894	401.778	1009.16	699.142	549.143	1.01238	9.18326	0.00569284	0.0488668	clpB	chaperone protein ClpB	#N/A	#N/A	#N/A
OG1RF_10651	57.4261	95.4922	74.0754	162.768	164.782	133.901	1.02877	6.78236	0.00104142	0.0154896	-	hypothetical protein	#N/A	#N/A	#N/A
OG1RF_10910	66.5133	58.2874	39.1848	109.474	140.329	87.2611	1.03857	5.99809	0.00228119	0.0258935	-	hypothetical protein	#N/A	#N/A	#N/A
OG1RF_10764	36.2226	60.4577	54.483	112.1	78.9175	119.357	1.0409	6.21434	0.00376474	0.0364912	-	phosphorylase	Metabolism	Overview	Biosynthesis of amino acids [PATH:efi01230]
OG1RF_10603	366.265	397.161	276.172	809.113	771.947	568.2	1.04821	8.85819	0.000492622	0.0091318	copB	P-ATPase superfamily P-type ATPase copper (Cu) transporter	#N/A	#N/A	#N/A
OG1RF_10719	148.046	115.335	79.4431	272.242	292.606	147.441	1.0548	7.21849	0.00311047	0.0320713	-	cation transporter	#N/A	#N/A	#N/A
OG1RF_10854	21.0773	21.0827	15.835	43.5797	38.3472	39.117	1.05892	4.86334	0.00476991	0.042421	-	hypothetical protein	#N/A	#N/A	#N/A
OG1RF_10765	155.24	182.303	170.159	446.824	352.072	264.792	1.06886	7.87287	0.000367425	0.00754679	drrC	daunorubicin resistance protein	#N/A	#N/A	#N/A
OG1RF_10540	217.967	328.022	218.2	612.216	655.515	345.534	1.07959	8.4491	0.00135022	0.0181998	-	oligopeptide ABC superfamily ATP binding cassette transporter, binding protein	Environmental Information Processing	Membrane transport	ABC transporters [PATH:efi02010]
OG1RF_10763	62.3483	128.976	138.757	271.717	149.221	281.843	1.09222	7.36848	0.00356786	0.0349759	-	endonuclease/exonuclease/phosphatase	#N/A	#N/A	#N/A
OG1RF_12276	142.492	186.334	107.356	360.452	353.739	217.651	1.09706	7.60256	0.000796307	0.0131264	-	hypothetical protein	#N/A	#N/A	#N/A
OG1RF_10762	42.0283	84.9508	74.6121	176.157	112.263	147.943	1.11834	6.64074	0.00319626	0.0325666	-	hypothetical protein	#N/A	#N/A	#N/A
OG1RF_10659	7.9513	7.13091	6.70973	16.5393	18.0621	13.039	1.1279	3.35946	0.00139328	0.018683	-	hypothetical protein	#N/A	#N/A	#N/A
OG1RF_11315	47.7078	69.7589	49.1152	148.329	111.151	103.811	1.12932	6.35577	0.00111264	0.016135	phrB	deoxyribodipyrimidine photolyase	#N/A	#N/A	#N/A
OG1RF_11908	262.141	354.375	236.987	696.226	697.197	472.915	1.12972	8.69976	0.000532364	0.00957027	-	hypothetical protein	#N/A	#N/A	#N/A
OG1RF_10497	339.508	464.129	372.256	1051.43	890.323	638.912	1.13473	9.11107	0.000963167	0.0149807	uvrB	excision endonuclease subunit UvrB	Genetic Information Processing	Replication and repair	Nucleotide excision repair [PATH:efi03420]
OG1RF_11082	50.1058	66.9685	90.1787	189.283	127.824	136.91	1.13532	6.68525	0.000808309	0.0132399	-	serine/threonine protein phosphatase	#N/A	#N/A	#N/A
OG1RF_11743	196.006	120.295	79.9799	305.058	404.591	161.985	1.13602	7.39206	0.00259749	0.0284843	-	TetR family transcriptional regulator	#N/A	#N/A	#N/A
OG1RF_11384	14.7667	24.4931	30.328	69.3075	44.4606	38.6155	1.14525	5.24541	0.00421091	0.0392586	-	permease protein	#N/A	#N/A	#N/A
OG1RF_11147	51.2417	42.1654	64.6817	105.274	143.663	101.805	1.15005	6.78592	0.00132796	0.0179935	-	glycerone kinase PTS family porter component IIA	#N/A	#N/A	#N/A
OG1RF_10981	5.04845	6.82087	6.17295	9.71355	15.2833	15.045	1.15563	3.73078	0.00471762	0.0421007	-	putative histidine kinase	#N/A	#N/A	#N/A
OG1RF_10674	150.065	110.684	64.9501	213.961	334.844	177.531	1.15579	7.20142	0.00420076	0.0392586	ppx2	exopolyphosphatase	#N/A	#N/A	#N/A
OG1RF_11907	249.393	421.034	369.303	991.833	704.978	672.512	1.1893	9.12455	0.000516725	0.00948428	-	penicillin-binding protein 4	Drug resistance	Drug resistance	beta-Lactam resistance [PATH:efi01501]
OG1RF_11195	4.29118	3.41043	2.95228	6.30068	11.1151	8.52551	1.2415	2.6755	0.00244269	0.0272486	-	hypothetical protein	#N/A	#N/A	#N/A
OG1RF_10698	2.14559	3.41043	2.68389	7.87586	4.72394	6.51951	1.26108	2.26211	0.00341051	0.0336916	-	hypothetical protein	#N/A	#N/A	#N/A
OG1RF_12067	309.596	721.772	604.68	1839.27	1036.76	1095.78	1.28027	9.86132	0.00150953	0.0197306	-	tellurite resistance protein	#N/A	#N/A	#N/A
OG1RF_10090	109.804	49.2963	26.5705	136.777	214.244	101.805	1.28071	6.41494	0.00370191	0.0360171	-	putative lipoprotein	#N/A	#N/A	#N/A
OG1RF_12201	583.348	502.264	342.733	1149.87	1601.14	720.656	1.28129	9.48727	0.000165225	0.00395928	-	D-isomer specific 2-hydroxyacid dehydrogenase	#N/A	#N/A	#N/A
OG1RF_12451	35.0867	44.3357	76.7593	124.439	84.1972	172.516	1.28729	6.42686	0.00114268	0.0162486	-	cell wall surface anchor family protein	#N/A	#N/A	#N/A
OG1RF_11146	117.124	111.304	158.886	312.146	411.816	225.174	1.2944	8.23515	0.000200097	0.00462368	gldA	glycerol dehydrogenase	Metabolism	Carbohydrate metabolism	Propanoate metabolism [PATH:efi00640]
OG1RF_12305	276.655	299.188	148.151	605.916	802.235	373.116	1.29927	8.40666	0.000265614	0.00568108	htrA	serine protease HtrA	Environmental Information Processing	Signal transduction	Two-component system [PATH:efi02020]
OG1RF_11390	131.512	188.194	121.58	503.792	357.352	224.672	1.30106	7.8281	0.000371637	0.00755517	-	putative lipoprotein	#N/A	#N/A	#N/A
OG1RF_10134	385.954	323.991	168.28	643.457	1055.38	479.435	1.31025	8.68589	0.000490872	0.0091318	deoD	purine-nucleoside phosphorylase	Metabolism	Nucleotide metabolism	Purine metabolism [PATH:efi00230]
OG1RF_12426	29.5334	33.7943	34.6222	74.8206	99.2026	73.7206	1.34221	6.66581	9.90165e-05	0.00278538	yvdM	beta-phosphoglucomutase	Metabolism	Carbohydrate metabolism	Starch and sucrose metabolism [PATH:efi00500]
OG1RF_12536	197.647	381.969	188.677	763.433	808.627	379.134	1.34557	8.74862	0.00570238	0.0488668	-	sensor histidine kinase	#N/A	#N/A	#N/A
OG1RF_10135	194.365	192.845	103.867	405.081	597.161	257.771	1.35974	7.87695	0.000114184	0.00307822	-	purine nucleoside phosphorylase	Metabolism	Nucleotide metabolism	Purine metabolism [PATH:efi00230]
OG1RF_11656	191.462	392.2	150.029	725.629	895.88	263.288	1.3627	8.33895	0.0015843	0.0201978	-	ABC superfamily ATP binding cassette transporter, permease protein	Environmental Information Processing	Signal transduction	Two-component system [PATH:efi02020]
OG1RF_11463	36.9799	49.2963	30.0596	154.892	91.6999	52.1561	1.36521	5.91995	0.00315235	0.0323742	-	PspC domain-containing protein	#N/A	#N/A	#N/A
OG1RF_10673	52.5038	39.065	21.4711	85.8468	142.552	64.1921	1.36881	5.77384	0.0015562	0.0200371	-	hypothetical protein	#N/A	#N/A	#N/A
OG1RF_10291	20.5724	21.3927	12.3459	40.9544	73.3599	26.078	1.37403	5.03701	0.00115806	0.0163774	-	HAD phosphatase superfamily protein	#N/A	#N/A	#N/A
OG1RF_10754	60.0765	75.6496	66.5605	192.433	167.561	164.994	1.37848	6.90271	4.12893e-06	0.000242856	-	GNAT family acetyltransferase	#N/A	#N/A	#N/A
OG1RF_10133	528.446	435.606	253.359	1013.1	1472.2	701.098	1.38789	9.23377	7.78814e-05	0.00234369	deoB	phosphopentomutase	Metabolism	Carbohydrate metabolism	Pentose phosphate pathway [PATH:efi00030]
OG1RF_12078	16.6599	18.2923	12.3459	43.5797	45.2942	37.111	1.41421	5.18407	0.000124691	0.00319506	-	AraC family transcriptional regulator	#N/A	#N/A	#N/A
OG1RF_10107	13.2522	12.4016	17.4453	36.754	42.2375	36.6095	1.42356	5.55751	0.00286191	0.0302233	-	family 20 glycosyl hydrolase	Metabolism	Carbohydrate metabolism	Amino sugar and nucleotide sugar metabolism [PATH:efi00520]
OG1RF_10751	38.3682	31.004	24.6918	65.3696	140.607	50.1501	1.44427	5.80908	0.00467217	0.0421007	lacF	PTS family lactose/cellobiose porter component IIA	Metabolism	Carbohydrate metabolism	Starch and sucrose metabolism [PATH:efi00500]
OG1RF_11462	36.7274	51.1565	25.7653	166.181	97.5354	45.6366	1.44885	5.92916	0.004211	0.0392586	-	hypothetical protein	#N/A	#N/A	#N/A
OG1RF_12066	88.0954	234.7	161.57	615.104	401.812	308.924	1.45518	8.19365	0.000687268	0.0119024	-	hypothetical protein	#N/A	#N/A	#N/A
OG1RF_12446	546.873	571.713	355.615	1688.58	1533.61	831.989	1.4597	9.60923	2.73509e-05	0.001106	dapE	succinyl-diaminopimelate desuccinylase	Metabolism	Overview	Biosynthesis of amino acids [PATH:efi01230]
OG1RF_11878	11.2328	13.3317	14.7614	37.279	37.5136	32.5975	1.45984	4.18995	3.04831e-05	0.0012137	comEC	competence protein ComEC	#N/A	#N/A	#N/A
OG1RF_12488	1183.86	944.69	338.707	1806.46	3801.1	1245.73	1.47377	10.2627	0.00158005	0.0201978	dps	DNA starvation/stationary phase protection protein Dps	#N/A	#N/A	#N/A
OG1RF_10769	5.55329	7.44095	4.831	17.8519	19.7294	11.5345	1.48902	3.78666	0.000193313	0.00454814	ndk	nucleoside diphosphate kinase	Metabolism	Nucleotide metabolism	Purine metabolism [PATH:efi00230]
OG1RF_12569	6.68919	5.58071	11.2723	21.5273	19.7294	25.075	1.49067	5.05359	0.0016646	0.0209125	gcdB	glutaconyl-CoA decarboxylase	Metabolism	Carbohydrate metabolism	Pyruvate metabolism [PATH:efi00620]
OG1RF_12098	100.59	194.395	166.938	561.023	438.214	304.411	1.4993	7.98841	9.30183e-05	0.0026454	-	gfo/Idh/MocA family oxidoreductase	#N/A	#N/A	#N/A
OG1RF_10983	763.199	1006.39	328.777	1788.87	2873.54	1274.31	1.50055	10.0827	0.000342149	0.00708384	npr	NADH peroxidase	#N/A	#N/A	#N/A
OG1RF_12167	14.0094	6.82087	5.36778	20.2147	48.9066	10.03	1.57862	4.27949	0.00308651	0.0320009	endOF3	mannosyl-glycoprotein endo-beta-N-acetylglucosaminidase	#N/A	#N/A	#N/A
OG1RF_12481	27.8927	102.003	101.988	258.066	135.605	299.897	1.58383	7.42873	0.000598422	0.0104643	-	choline binding protein	#N/A	#N/A	#N/A
OG1RF_12249	27.3878	19.8425	22.5447	22.0524	144.219	48.1441	1.61737	5.6313	0.00559746	0.048449	-	BglG family transcriptional antiterminator	#N/A	#N/A	#N/A
OG1RF_12455	8.70857	5.89075	20.3976	40.9544	22.786	45.6366	1.64132	4.44299	0.000778552	0.012916	-	hypothetical protein	#N/A	#N/A	#N/A
OG1RF_12547	90.4934	93.3219	21.2027	190.333	352.35	98.7956	1.64546	6.9009	0.00187239	0.0228391	mycA	myosin-cross-reactive antigen	#N/A	#N/A	#N/A
OG1RF_11309	25.7471	33.1742	18.2505	86.6344	107.539	48.6456	1.65803	5.8171	0.000223177	0.00502125	-	AraC family transcriptional regulator	#N/A	#N/A	#N/A
OG1RF_10848	5.42708	4.34055	1.61033	12.0763	19.4515	5.51651	1.68424	3.40487	0.00103417	0.0154896	galM	galactose mutarotase	Metabolism	Carbohydrate metabolism	Glycolysis / Gluconeogenesis [PATH:efi00010]
OG1RF_10097	162.56	97.3524	52.8726	325.01	487.399	212.636	1.70966	7.66808	1.25728e-05	0.000589206	-	ArgR family transcriptional regulator	#N/A	#N/A	#N/A
OG1RF_12425	162.434	179.203	152.177	456.8	726.375	440.318	1.71764	9.11787	4.52388e-08	4.60036e-06	trePP	glycosyl hydrolase	#N/A	#N/A	#N/A
OG1RF_12454	28.5237	37.2047	73.807	153.579	109.484	197.09	1.72291	6.43416	0.000129537	0.00325477	ubiD2	UbiD family decarboxylase	#N/A	#N/A	#N/A
OG1RF_10431	2.39801	2.79036	1.07356	9.1885	4.44606	7.52251	1.72552	2.47221	0.00152427	0.0197782	fruK	1-phosphofructokinase	Metabolism	Carbohydrate metabolism	Fructose and mannose metabolism [PATH:efi00051]
OG1RF_10952	196.258	155.02	78.638	544.747	613.556	265.795	1.72719	8.00335	4.67342e-05	0.00159142	-	hypothetical protein	#N/A	#N/A	#N/A
OG1RF_11643	175.055	120.605	37.3061	322.648	626.616	155.465	1.72904	7.59101	0.00103871	0.0154896	-	universal stress protein	#N/A	#N/A	#N/A
OG1RF_11254	8.45615	4.03051	4.02584	13.389	31.4003	13.039	1.76684	3.60769	0.00011967	0.00317352	-	outer surface protein	#N/A	#N/A	#N/A
OG1RF_12288	4.66981	6.20079	6.70973	16.5393	26.1206	16.5495	1.77372	4.01507	3.77415e-05	0.0014364	-	hypothetical protein	#N/A	#N/A	#N/A
OG1RF_12456	110.561	145.719	180.894	513.506	402.924	620.858	1.81474	8.11845	1.6099e-07	1.3299e-05	-	WxL domain surface protein	#N/A	#N/A	#N/A
OG1RF_12452	38.7468	50.5364	78.9064	219.736	154.778	234.702	1.85899	6.76514	1.12213e-06	8.0669e-05	ubiD	UbiD family decarboxylase	#N/A	#N/A	#N/A
OG1RF_11464	211.656	446.457	222.494	1564.14	953.957	694.578	1.86807	9.30007	5.35313e-05	0.00173174	-	hypothetical protein	#N/A	#N/A	#N/A
OG1RF_10627	638.502	692.008	1008.34	4477.95	1552.23	2846.52	1.92429	10.7139	5.67575e-05	0.00181344	aad	aldehyde-alcohol dehydrogenase	Metabolism	Overview	Degradation of aromatic compounds [PATH:efi01220]
OG1RF_10296	5.42708	6.20079	2.95228	12.3388	35.5685	7.52251	1.92951	5.43239	0.00339558	0.0336916	mtlA2	PTS family mannitol porter, EIICB component	Metabolism	Carbohydrate metabolism	Fructose and mannose metabolism [PATH:efi00051]
OG1RF_10551	28.3975	26.0433	12.6143	85.8468	110.318	61.1831	1.93642	5.3845	1.27494e-05	0.000589206	-	hypothetical protein	#N/A	#N/A	#N/A
OG1RF_11369	3.66012	1.24016	0.805167	8.40091	9.72575	5.51651	1.9424	3.19614	0.00209042	0.0242601	-	regulatory protein	#N/A	#N/A	#N/A
OG1RF_12453	29.6596	42.4754	60.6559	192.171	128.936	190.57	1.94942	6.54449	7.73786e-07	5.7216e-05	-	WxL domain surface protein	#N/A	#N/A	#N/A
OG1RF_10855	15.6502	15.502	8.85684	57.7563	60.0218	44.1321	2.01248	5.12343	2.73331e-05	0.001106	-	GNAT family acetyltransferase	#N/A	#N/A	#N/A
OG1RF_11368	3.4077	3.72047	1.34195	11.2887	14.4497	9.02701	2.02222	3.55318	0.00213627	0.0246816	-	LysR family transcriptional regulator	#N/A	#N/A	#N/A
OG1RF_10451	4.5436	4.96063	6.17295	25.9903	25.8427	15.045	2.11871	3.73792	4.47357e-08	4.60036e-06	-	hypothetical protein	#N/A	#N/A	#N/A
OG1RF_10070	37.3585	70.9991	46.4313	221.837	227.583	231.693	2.14299	6.99523	1.2251e-09	1.86504e-07	-	hypothetical protein	#N/A	#N/A	#N/A
OG1RF_11135	16.155	12.4016	7.2465	33.3411	85.8645	40.6215	2.15147	6.08482	0.00493677	0.0436481	-	sugar ABC superfamily ATP binding cassette transporter, sugar-binding protein	Environmental Information Processing	Membrane transport	ABC transporters [PATH:efi02010]
OG1RF_10069	184.016	224.159	263.826	997.871	986.469	1095.28	2.19673	9.12419	1.74985e-11	3.48354e-09	-	hypothetical protein	#N/A	#N/A	#N/A
OG1RF_10068	234.879	270.354	266.51	1251.74	1184.04	1120.85	2.20466	9.26859	5.96669e-12	1.4038e-09	fabG	3-oxoacyl-ACP reductase	#N/A	#N/A	#N/A
OG1RF_10071	150.065	280.586	223.031	1052.74	988.692	995.479	2.21731	9.16309	4.25456e-10	6.88175e-08	-	stress response regulator Gls24	#N/A	#N/A	#N/A
OG1RF_10072	132.522	201.216	221.421	869.757	825.021	890.665	2.22081	8.91423	1.34003e-11	2.89e-09	-	stress response regulator Gls24	#N/A	#N/A	#N/A
OG1RF_10856	12.8735	17.6723	9.93039	64.582	72.8042	54.1621	2.24641	5.44154	1.23608e-06	8.64588e-05	-	streptomycin 3''-adenylyltransferase	#N/A	#N/A	#N/A
OG1RF_11156	106.522	152.539	68.1708	515.081	729.987	314.441	2.25389	8.04623	5.15943e-08	4.85368e-06	-	hypothetical protein	#N/A	#N/A	#N/A
OG1RF_11614	0.378633	0.31004	1.07356	1.8377	4.44606	2.006	2.28144	1.56937	0.00287655	0.0302233	-	PTS family mannose/fructose/sorbose porter component IIC	Environmental Information Processing	Membrane transport	Phosphotransferase system (PTS) [PATH:efi02060]
OG1RF_10857	2.77664	4.03051	3.22067	16.2768	11.9488	21.5645	2.31609	3.52028	8.62918e-08	7.7008e-06	-	GNAT family acetyltransferase	#N/A	#N/A	#N/A
OG1RF_10353	20.32	49.9164	15.0298	189.546	151.166	85.2551	2.32862	6.11202	4.39375e-06	0.000247196	-	LemA family protein	#N/A	#N/A	#N/A
OG1RF_11753	21.2035	15.502	13.4195	73.2455	135.605	46.1381	2.33993	6.04594	4.62169e-08	4.60036e-06	treB	PTS family trehalose porter, IIBC component	Metabolism	Carbohydrate metabolism	Starch and sucrose metabolism [PATH:efi00500]
OG1RF_10073	52.8825	72.2392	64.145	329.473	322.339	305.915	2.34198	7.40152	8.64155e-13	2.48493e-10	-	transglycosylase associated protein	#N/A	#N/A	#N/A
OG1RF_10017	234.248	298.258	244.771	1343.36	1480.81	1119.35	2.3437	10.1214	2.99212e-15	9.6795e-13	levR	transcriptional regulatory protein LevR	Genetic Information Processing	Translation	Aminoacyl-tRNA biosynthesis [PATH:efi00970]
OG1RF_10354	26.2519	80.9203	31.1331	343.65	265.93	94.2821	2.35185	6.80458	0.000127612	0.00323785	-	hypothetical protein	#N/A	#N/A	#N/A
OG1RF_11880	0.126211	0.930119	1.07356	2.62529	3.8903	2.5075	2.35438	0.811004	0.000733679	0.0123296	comEA	competence protein comEA	#N/A	#N/A	#N/A
OG1RF_11520	9.97068	10.2313	9.662	74.5581	48.6287	39.6185	2.44615	4.61209	1.41825e-05	0.000634577	gspA2	general stress protein A	#N/A	#N/A	#N/A
OG1RF_11519	13.6308	14.2618	7.51489	86.6344	56.6872	55.6666	2.48568	4.87219	1.64439e-07	1.3299e-05	gspA1	general stress protein A	#N/A	#N/A	#N/A
OG1RF_10552	468.748	275.935	115.139	1563.09	2864.37	700.095	2.57532	9.41953	4.05639e-07	3.08763e-05	rplY	50S ribosomal protein L25	Genetic Information Processing	Translation	Ribosome [PATH:efi03010]
OG1RF_10753	15.7764	6.51083	25.497	102.124	136.438	69.2071	2.68293	6.21388	2.12199e-08	2.3877e-06	bglA2	6-phospho-beta-glucosidase	Metabolism	Carbohydrate metabolism	Glycolysis / Gluconeogenesis [PATH:efi00010]
OG1RF_10752	111.192	76.5798	55.5565	494.604	771.947	412.233	2.78401	8.40505	3.96323e-09	5.12841e-07	-	PTS family lactose/cellobiose (lac) porter component IIC	Metabolism	Carbohydrate metabolism	Starch and sucrose metabolism [PATH:efi00500]
OG1RF_12404	1.1359	0.31004	1.34195	3.93793	19.1736	1.003	3.05265	3.00632	0.00107008	0.015735	-	D-isomer specific 2-hydroxyacid dehydrogenase	#N/A	#N/A	#N/A
OG1RF_12242	6.94161	7.75099	2.4155	26.2529	102.259	24.072	3.14927	5.00563	0.000393192	0.0077678	-	DMT superfamily drug/metabolite transporter	#N/A	#N/A	#N/A
OG1RF_11615	0.504845	0	0.268389	2.62529	4.44606	2.5075	3.22482	1.60255	1.22127e-05	0.000585307	ulaB	PTS family ascorbate porter, IIB component	Environmental Information Processing	Membrane transport	Phosphotransferase system (PTS) [PATH:efi02060]
OG1RF_10098	15.6502	8.06103	7.51489	150.429	167.005	103.811	3.72269	6.19536	4.61814e-17	1.70739e-14	argR	arginine repressor	#N/A	#N/A	#N/A
OG1RF_11616	0.378633	0.31004	0.268389	2.62529	8.89211	2.5075	3.73066	1.98935	8.04876e-05	0.00236707	-	PTS system mannose/fructose/sorbose transporter subunit IIA	Environmental Information Processing	Membrane transport	Phosphotransferase system (PTS) [PATH:efi02060]
OG1RF_10103	31.4266	26.9734	39.99	2516.34	1917.64	1593.27	5.93548	9.87415	2.38256e-38	1.02768e-35	-	UIT3 family protein	#N/A	#N/A	#N/A
OG1RF_10102	19.8151	14.8819	20.666	1837.96	1450.25	1344.02	6.37952	9.53331	4.24902e-47	2.74912e-44	ntcA	global nitrogen regulator NtcA	#N/A	#N/A	#N/A
OG1RF_10099	72.8238	52.3967	39.1848	7592.32	6612.68	4229.15	6.8045	11.6523	7.56848e-41	3.91745e-38	arcA	arginine deiminase	Metabolism	Amino acid metabolism	Arginine biosynthesis [PATH:efi00220]
OG1RF_10101	23.6015	18.9124	23.3498	3044.28	2692.37	2421.75	6.94684	10.4215	3.91456e-55	5.06545e-52	arcC	carbamate kinase	Metabolism	Overview	Carbon metabolism [PATH:efi01200]
OG1RF_10100	40.1351	27.9036	31.6699	6908.44	5541.45	4125.85	7.37112	11.4348	4.3139e-48	3.72146e-45	arcB	ornithine carbamoyltransferase	Metabolism	Overview	Biosynthesis of amino acids [PATH:efi01230]
